# Supplementary material for: Mechanically interlocked monolayer and bilayer two-dimensional polymers with high elastic modulus
Source: Nat Synth. 2025 Nov 13;5(3):357–66. doi: 10.1038/s44160-025-00930-4 (PMC12987722; doi:10.1038/s44160-025-00930-4)
Supplement: Supplementary file 2 — Thickness with respect to reaction time. [file 44160_2025_930_MOESM2_ESM.xlsx]

## Sheet: Fig. 1e
Reaction duration (day)	ML2DP thickness (nm)	MI-M2DP thickness (nm)	MI-B2DP thickness (nm)
1	2	1.7	2
3	5.5	1.5	2.2
5	8.5	1.7	2.1
7	11.2	1.8	2
