# Supplementary material for: Mechanically interlocked monolayer and bilayer two-dimensional polymers with high elastic modulus
Source: Nat Synth. 2025 Nov 13;5(3):357–66. doi: 10.1038/s44160-025-00930-4 (PMC12987722; doi:10.1038/s44160-025-00930-4)
Supplement: Supplementary file 3 — GIWAXS integrated intensity profile. [file 44160_2025_930_MOESM3_ESM.xlsx]

## Sheet: Fig. 2d
Q (Å-1)	Intensity
0.1188	73259
0.1206	66958
0.1225	63703
0.1243	63610
0.1262	59023
0.128	56206
0.1299	55887
0.1317	51847
0.1335	50009
0.1354	46223
0.1372	46161
0.1391	44625
0.1409	42936
0.1427	40376
0.1446	40489
0.1464	39206
0.1483	37826
0.1501	37030
0.1519	36661
0.1538	34785
0.1556	33944
0.1575	33483
0.1593	32800
0.1611	31876
0.163	32580
0.1648	33400
0.1667	35264
0.1685	33737
0.1703	30154
0.1722	28342
0.174	27351
0.1759	26536
0.1777	25762
0.1795	25836
0.1814	25807
0.1832	25775
0.1851	25572
0.1869	25187
0.1887	25067
0.1906	24979
0.1924	24460
0.1943	23119
0.1961	22276
0.1979	21547
0.1998	20736
0.2016	20363
0.2035	19896
0.2053	19371
0.2072	18890
0.209	18552
0.2108	18522
0.2127	18252
0.2145	17970
0.2164	17817
0.2182	17324
0.22	17042
0.2219	16880
0.2237	16664
0.2256	16361
0.2274	16237
0.2292	15997
0.2311	15658
0.2329	15602
0.2348	15378
0.2366	15112
0.2384	14958
0.2403	14792
0.2421	14495
0.244	14332
0.2458	14210
0.2476	13940
0.2495	13892
0.2513	13524
0.2532	13520
0.255	13367
0.2568	13313
0.2587	13162
0.2605	13072
0.2624	12840
0.2642	12683
0.266	12637
0.2679	12544
0.2697	12426
0.2716	12075
0.2734	12139
0.2752	12017
0.2771	12074
0.2789	11755
0.2808	11655
0.2826	11627
0.2845	11559
0.2863	11380
0.2881	11281
0.29	11211
0.2918	11056
0.2937	11067
0.2955	10933
0.2973	10814
0.2992	10673
0.301	10651
0.3029	10696
0.3047	10547
0.3065	10394
0.3084	10423
0.3102	10490
0.3121	10318
0.3139	10144
0.3157	9980
0.3176	9931
0.3194	9914
0.3213	9838
0.3231	9761
0.3249	9764
0.3268	9602
0.3286	9557
0.3305	9645
0.3323	9494
0.3341	9477
0.336	9414
0.3378	9477
0.3397	9316
0.3415	9277
0.3433	9094
0.3452	9100
0.347	9118
0.3489	9015
0.3507	8944
0.3525	8889
0.3544	8945
0.3562	8811
0.3581	8667
0.3599	8588
0.3618	8755
0.3636	8613
0.3654	8643
0.3673	8593
0.3691	8682
0.371	8483
0.3728	8466
0.3746	8408
0.3765	8260
0.3783	8211
0.3802	8092
0.382	8137
0.3838	8123
0.3857	8186
0.3875	8070
0.3894	8035
0.3912	7927
0.393	7856
0.3949	7886
0.3967	7819
0.3986	7765
0.4004	7799
0.4022	7839
0.4041	7807
0.4059	7718
0.4078	7673
0.4096	7646
0.4114	7500
0.4133	7591
0.4151	7523
0.417	7504
0.4188	7476
0.4206	7370
0.4225	7323
0.4243	7261
0.4262	7288
0.428	7300
0.4299	7215
0.4317	7098
0.4335	7033
0.4354	7081
0.4372	7168
0.4391	7065
0.4409	6989
0.4427	7027
0.4446	6993
0.4464	6862
0.4483	6920
0.4501	6858
0.4519	6792
0.4538	6786
0.4556	6735
0.4575	6733
0.4593	6730
0.4611	6741
0.463	6621
0.4648	6532
0.4667	6632
0.4685	6645
0.4703	6615
0.4722	6521
0.474	6528
0.4759	6490
0.4777	6488
0.4795	6491
0.4814	6464
0.4832	6507
0.4851	6415
0.4869	6328
0.4887	6237
0.4906	6351
0.4924	6370
0.4943	6335
0.4961	6418
0.4979	6455
0.4998	6348
0.5016	6390
0.5035	6311
0.5053	6278
0.5072	6202
0.509	6263
0.5108	6183
0.5127	6093
0.5145	6115
0.5164	6192
0.5182	6082
0.52	6001
0.5219	5893
0.5237	6012
0.5256	6008
0.5274	6007
0.5292	5956
0.5311	5951
0.5329	5906
0.5348	5854
0.5366	5895
0.5384	5810
0.5403	5743
0.5421	5713
0.544	5756
0.5458	5711
0.5476	5638
0.5495	5699
0.5513	5731
0.5532	5607
0.555	5743
0.5568	5671
0.5587	5580
0.5605	5658
0.5624	5614
0.5642	5580
0.566	5560
0.5679	5518
0.5697	5508
0.5716	5459
0.5734	5430
0.5752	5375
0.5771	5334
0.5789	5396
0.5808	5394
0.5826	5450
0.5845	5329
0.5863	5426
0.5881	5331
0.59	5265
0.5918	5187
0.5937	5258
0.5955	5235
0.5973	5241
0.5992	5199
0.601	5185
0.6029	5219
0.6047	5181
0.6065	5158
0.6084	5096
0.6102	5071
0.6121	5099
0.6139	4939
0.6157	5075
0.6176	5089
0.6194	4988
0.6213	5015
0.6231	4980
0.6249	4978
0.6268	4952
0.6286	4959
0.6305	4918
0.6323	4881
0.6341	4918
0.636	4904
0.6378	4877
0.6397	4913
0.6415	4983
0.6433	4922
0.6452	4937
0.647	4876
0.6489	4860
0.6507	4874
0.6525	4835
0.6544	4852
0.6562	4823
0.6581	4878
0.6599	4844
0.6618	4771
0.6636	4854
0.6654	4773
0.6673	4757
0.6691	4663
0.671	4642
0.6728	4632
0.6746	4692
0.6765	4749
0.6783	4704
0.6802	4625
0.682	4594
0.6838	4563
0.6857	4506
0.6875	4519
0.6894	4544
0.6912	4533
0.693	4535
0.6949	4542
0.6967	4476
0.6986	4445
0.7004	4439
0.7022	4473
0.7041	4426
0.7059	4372
0.7078	4384
0.7096	4328
0.7114	4370
0.7133	4400
0.7151	4297
0.717	4318
0.7188	4330
0.7206	4383
0.7225	4311
0.7243	4322
0.7262	4326
0.728	4322
0.7299	4245
0.7317	4134
0.7335	4177
0.7354	4157
0.7372	4160
0.7391	4118
0.7409	4181
0.7427	4244
0.7446	4152
0.7464	4030
0.7483	4051
0.7501	4121
0.7519	4152
0.7538	4154
0.7556	4103
0.7575	4091
0.7593	4048
0.7611	4037
0.763	4088
0.7648	4109
0.7667	4053
0.7685	4057
0.7703	4044
0.7722	4034
0.774	3946
0.7759	3983
0.7777	4087
0.7795	4054
0.7814	3962
0.7832	3967
0.7851	3964
0.7869	3960
0.7887	3990
0.7906	3932
0.7924	3870
0.7943	3919
0.7961	3899
0.7979	3854
0.7998	3923
0.8016	3961
0.8035	3917
0.8053	3908
0.8072	3902
0.809	3872
0.8108	3855
0.8127	3886
0.8145	3914
0.8164	3841
0.8182	3868
0.82	3866
0.8219	3762
0.8237	3756
0.8256	3777
0.8274	3780
0.8292	3781
0.8311	3778
0.8329	3825
0.8348	3843
0.8366	3743
0.8384	3733
0.8403	3785
0.8421	3730
0.844	3741
0.8458	3798
0.8476	3756
0.8495	3755
0.8513	3668
0.8532	3706
0.855	3692
0.8568	3689
0.8587	3687
0.8605	3662
0.8624	3721
0.8642	3706
0.866	3632
0.8679	3629
0.8697	3667
0.8716	3725
0.8734	3661
0.8752	3639
0.8771	3565
0.8789	3627
0.8808	3591
0.8826	3586
0.8845	3570
0.8863	3612
0.8881	3577
0.89	3616
0.8918	3620
0.8937	3565
0.8955	3495
0.8973	3516
0.8992	3477
0.901	3505
0.9029	3514
0.9047	3472
0.9065	3572
0.9084	3520
0.9102	3462
0.9121	3473
0.9139	3466
0.9157	3453
0.9176	3468
0.9194	3512
0.9213	3500
0.9231	3497
0.9249	3555
0.9268	3514
0.9286	3521
0.9305	3468
0.9323	3413
0.9341	3424
0.936	3484
0.9378	3476
0.9397	3414
0.9415	3433
0.9433	3416
0.9452	3406
0.947	3389
0.9489	3393
0.9507	3355
0.9525	3297
0.9544	3318
0.9562	3370
0.9581	3354
0.9599	3294
0.9618	3308
0.9636	3395
0.9654	3370
0.9673	3314
0.9691	3351
0.971	3386
0.9728	3340
0.9746	3349
0.9765	3328
0.9783	3389
0.9802	3358
0.982	3387
0.9838	3374
0.9857	3392
0.9875	3386
0.9894	3350
0.9912	3327
0.993	3277
0.9949	3277
0.9967	3296
0.9986	3239
1.0004	3232
1.0022	3270
1.0041	3287
1.0059	3279
1.0078	3275
1.0096	3344
1.0114	3389
1.0133	3295
1.0151	3208
1.017	3229
1.0188	3254
1.0206	3258
1.0225	3263
1.0243	3295
1.0262	3297
1.028	3237
1.0299	3246
1.0317	3244
1.0335	3301
1.0354	3327
1.0372	3254
1.0391	3279
1.0409	3253
1.0427	3247
1.0446	3205
1.0464	3242
1.0483	3201
1.0501	3190
1.0519	3251
1.0538	3208
1.0556	3232
1.0575	3237
1.0593	3264
1.0611	3241
1.063	3195
1.0648	3229
1.0667	3236
1.0685	3218
1.0703	3222
1.0722	3204
1.074	3198
1.0759	3199
1.0777	3224
1.0795	3227
1.0814	3271
1.0832	3255
1.0851	3203
1.0869	3196
1.0887	3200
1.0906	3234
1.0924	3185
1.0943	3171
1.0961	3278
1.0979	3225
1.0998	3172
1.1016	3202
1.1035	3220
1.1053	3132
1.1072	3083
1.109	3102
1.1108	3162
1.1127	3119
1.1145	3152
1.1164	3107
1.1182	3086
1.12	3110
1.1219	3112
1.1237	3078
1.1256	3115
1.1274	3124
1.1292	3125
1.1311	3129
1.1329	3160
1.1348	3116
1.1366	3119
1.1384	3084
1.1403	3100
1.1421	3133
1.144	3117
1.1458	3133
1.1476	3127
1.1495	3123
1.1513	3115
1.1532	3052
1.155	2996
1.1568	3031
1.1587	2967
1.1605	2945
1.1624	2842
1.1642	2786
1.166	2841
1.1679	2856
1.1697	2917
1.1716	2916
1.1734	2888
1.1752	2996
1.1771	3041
1.1789	3012
1.1808	2940
1.1826	2968
1.1845	2970
1.1863	2939
1.1881	2986
1.19	2969
1.1918	2905
1.1937	2962
1.1955	3027
1.1973	2961
1.1992	2935
1.201	2923
1.2029	3017
1.2047	3044
1.2065	3018
1.2084	3007
1.2102	2938
1.2121	2972
1.2139	3009
1.2157	3006
1.2176	2943
1.2194	2987
1.2213	3066
1.2231	3023
1.2249	3048
1.2268	3007
1.2286	3003
1.2305	2949
1.2323	2986
1.2341	3002
1.236	3010
1.2378	3013
1.2397	2999
1.2415	3008
1.2433	3072
1.2452	3049
1.247	3075
1.2489	3086
1.2507	3042
1.2525	3045
1.2544	3039
1.2562	3037
1.2581	3026
1.2599	3064
1.2618	3041
1.2636	3049
1.2654	3063
1.2673	3044
1.2691	3042
1.271	3021
1.2728	3053
1.2746	3027
1.2765	3075
1.2783	3019
1.2802	3064
1.282	3046
1.2838	3046
1.2857	3050
1.2875	3035
1.2894	3002
1.2912	3055
1.293	3029
1.2949	3023
1.2967	3066
1.2986	3021
1.3004	3010
1.3022	3090
1.3041	3038
1.3059	3055
1.3078	3072
1.3096	3048
1.3114	3023
1.3133	3054
1.3151	3051
1.317	3099
1.3188	3094
1.3206	3079
1.3225	3014
1.3243	3022
1.3262	3076
1.328	3083
1.3298	3050
1.3317	3071
1.3335	3006
1.3354	3096
1.3372	3067
1.3391	3014
1.3409	3046
1.3427	3069
1.3446	3072
1.3464	3070
1.3483	3005
1.3501	3000
1.3519	3076
1.3538	3063
1.3556	3034
1.3575	3054
1.3593	3050
1.3611	3057
1.363	3104
1.3648	3085
1.3667	3022
1.3685	3010
1.3703	3071
1.3722	3108
1.374	3098
1.3759	3034
1.3777	3078
1.3795	3019
1.3814	3084
1.3832	3069
1.3851	3068
1.3869	3016
1.3887	3046
1.3906	3097
1.3924	3043
1.3943	3008
1.3961	3088
1.3979	3171
1.3998	3044
1.4016	3050
1.4035	3086
1.4053	3070
1.4072	3068
1.409	3009
1.4108	2969
1.4127	3042
1.4145	3070
1.4164	3052
1.4182	3028
1.42	2999
1.4219	2988
1.4237	2997
1.4256	3057
1.4274	2992
1.4292	2988
1.4311	3010
1.4329	3009
1.4348	3009
1.4366	3017
1.4384	2937
1.4403	2947
1.4421	3024
1.444	2976
1.4458	2969
1.4476	2969
1.4495	3034
1.4513	3025
1.4532	2981
1.455	2960
1.4568	3013
1.4587	2997
1.4605	3039
1.4624	2961
1.4642	3033
1.466	3063
1.4679	3065
1.4697	3053
1.4716	3041
1.4734	3047
1.4752	3077
1.4771	3062
1.4789	3011
1.4808	2982
1.4826	3052
1.4845	3026
1.4863	3028
1.4881	3044
1.49	3015
1.4918	3020
1.4937	3003
1.4955	3001
1.4973	3018
1.4992	2982
1.501	2972
1.5029	3071
1.5047	3135
1.5065	3128
1.5084	3048
1.5102	3066
1.5121	3098
1.5139	3018
1.5157	3018
1.5176	3005
1.5194	3013
1.5213	3035
1.5231	3048
1.5249	3060
1.5268	3124
1.5286	3112
1.5305	3023
1.5323	3016
1.5341	3082
1.536	3058
1.5378	3044
1.5397	3101
1.5415	3085
1.5433	3039
1.5452	3099
1.547	2998
1.5489	3009
1.5507	3020
1.5525	3038
1.5544	3014
1.5562	2949
1.5581	3033
1.5599	3104
1.5618	3073
1.5636	3022
1.5654	2967
1.5673	2997
1.5691	3052
1.571	3078
1.5728	3030
1.5746	2942
1.5765	2938
1.5783	2977
1.5802	3000
1.582	2955
1.5838	2886
1.5857	2974
1.5875	2915
1.5894	2907
1.5912	2955
1.593	3003
1.5949	3034
1.5967	3030
1.5986	3008
1.6004	3045
1.6022	3010
1.6041	2986
1.6059	3001
1.6078	3020
1.6096	3011
1.6114	3001
1.6133	2998
1.6151	2952
1.617	3003
1.6188	3054
1.6206	3082
1.6225	3052
1.6243	3006
1.6262	3030
1.628	3045
1.6298	3037
1.6317	3021
1.6335	3007
1.6354	3020
1.6372	3019
1.6391	3031
1.6409	3062
1.6427	3063
1.6446	3018
1.6464	3114
1.6483	3087
1.6501	2995
1.6519	2974
1.6538	3028
1.6556	3018
1.6575	3043
1.6593	2995
1.6611	3014
1.663	3110
1.6648	3043
1.6667	3030
1.6685	3054
1.6703	3091
1.6722	3115
1.674	3067
1.6759	3082
1.6777	3076
1.6795	3076
1.6814	3047
1.6832	3060
1.6851	3136
1.6869	3097
1.6887	3082
1.6906	3147
1.6924	3134
1.6943	3054
1.6961	3049
1.6979	3065
1.6998	2991
1.7016	3053
1.7035	3032
1.7053	3003
1.7072	3053
1.709	2997
1.7108	3108
1.7127	3093
1.7145	3028
1.7164	3049
1.7182	3053
1.72	3118
1.7219	3098
1.7237	3132
1.7256	2973
1.7274	3099
1.7292	3139
1.7311	3108
1.7329	3092
1.7348	3020
1.7366	3075
1.7384	3088
1.7403	3039
1.7421	3001
1.744	3040
1.7458	3065
1.7476	3092
1.7495	3099
1.7513	3097
1.7532	3081
1.755	3149
1.7568	3194
1.7587	3140
1.7605	3018
1.7624	2998
1.7642	3091
1.766	3096
1.7679	3087
1.7697	3035
1.7716	2986
1.7734	3062
1.7752	3125
1.7771	3077
1.7789	3064
1.7808	3096
1.7826	3073
1.7845	3041
1.7863	3015
1.7881	3019
1.79	3034
1.7918	3042
1.7937	3054
1.7955	3073
1.7973	3080
1.7992	3050
1.801	3035
1.8029	2972
1.8047	3012
1.8065	2968
1.8084	3030
1.8102	3077
1.8121	3072
1.8139	3041
1.8157	2986
1.8176	3006
1.8194	3044
1.8213	3086
1.8231	3059
1.8249	3079
1.8268	3081
1.8286	3035
1.8305	3015
1.8323	3025
1.8341	3063
1.836	3033
1.8378	2997
1.8397	3003
1.8415	2985
1.8433	3053
1.8452	3057
1.847	3055
1.8489	3073
1.8507	2980
1.8525	3006
1.8544	2983
1.8562	2940
1.8581	3064
1.8599	3019
1.8618	3015
1.8636	2957
1.8654	3000
1.8673	3059
1.8691	2919
1.871	3034
1.8728	3079
1.8746	3029
1.8765	3012
1.8783	3035
1.8802	2938
1.882	2981
1.8838	3019
1.8857	3109
1.8875	3084
1.8894	3060
1.8912	3028
1.893	3070
1.8949	3049
1.8967	3097
1.8986	3010
1.9004	3094
1.9022	3016
1.9041	3059
1.9059	3077
1.9078	3044
1.9096	3084
1.9114	3130
1.9133	3065
1.9151	3126
1.917	3125
1.9188	3129
1.9206	3107
1.9225	3079
1.9243	3075
1.9262	3120
1.928	3116
1.9298	3122
1.9317	3096
1.9335	3072
1.9354	3037
1.9372	2981
1.9391	2977
1.9409	2935
1.9427	3036
1.9446	3059
1.9464	3106
1.9483	3063
1.9501	3057
1.9519	3070
1.9538	3074
1.9556	3074
1.9575	3074
1.9593	3147
1.9611	3114
1.963	3010
1.9648	3061
1.9667	3035
1.9685	3029
1.9703	2991
1.9722	3063
1.974	3000
1.9759	3053
1.9777	3014
1.9795	2956
1.9814	3003
1.9832	2971
1.9851	2915
1.9869	2925
1.9887	2993
1.9906	2965
1.9924	2899
1.9943	2887
1.9961	2880
1.9979	2879
1.9998	2907
2.0016	2979
2.0035	2912

## Sheet: Fig. 2h
Q (Å-1)	Intensity
0.1114	120306
0.1133	112045
0.1151	109284
0.117	103741
0.1188	103433
0.1206	94358
0.1225	90723
0.1243	90703
0.1262	83365
0.128	79402
0.1299	78711
0.1317	72942
0.1335	69478
0.1354	64032
0.1372	64171
0.1391	62090
0.1409	59811
0.1427	55097
0.1446	55239
0.1464	53267
0.1483	51475
0.1501	49623
0.1519	49227
0.1538	46712
0.1556	45558
0.1575	44552
0.1593	44009
0.1611	47869
0.163	47398
0.1648	42771
0.1667	39368
0.1685	37420
0.1703	36948
0.1722	36181
0.174	35654
0.1759	35141
0.1777	32557
0.1795	32465
0.1814	31792
0.1832	31474
0.1851	31357
0.1869	31534
0.1887	30150
0.1906	28297
0.1924	27377
0.1943	26785
0.1961	26032
0.1979	25345
0.1998	24940
0.2016	24268
0.2035	23843
0.2053	23602
0.2072	23008
0.209	22679
0.2108	22390
0.2127	22181
0.2145	21858
0.2164	21492
0.2182	21185
0.22	21130
0.2219	20850
0.2237	20268
0.2256	20162
0.2274	19766
0.2292	19586
0.2311	19438
0.2329	19252
0.2348	19049
0.2366	18508
0.2384	18425
0.2403	18155
0.2421	17970
0.244	17872
0.2458	17654
0.2476	17373
0.2495	17240
0.2513	17179
0.2532	16703
0.255	16645
0.2568	16473
0.2587	16403
0.2605	16438
0.2624	16283
0.2642	16007
0.266	15850
0.2679	15915
0.2697	15721
0.2716	15568
0.2734	15641
0.2752	15510
0.2771	15481
0.2789	15166
0.2808	15026
0.2826	14763
0.2845	14771
0.2863	14608
0.2881	14293
0.29	14135
0.2918	14180
0.2937	14165
0.2955	13962
0.2973	13737
0.2992	13908
0.301	13653
0.3029	13483
0.3047	13559
0.3065	13442
0.3084	13470
0.3102	13426
0.3121	13234
0.3139	13165
0.3157	12985
0.3176	12839
0.3194	12937
0.3213	12916
0.3231	12591
0.3249	12586
0.3268	12562
0.3286	12472
0.3305	12320
0.3323	12317
0.3341	12253
0.336	12149
0.3378	12308
0.3397	12024
0.3415	12073
0.3433	12072
0.3452	12130
0.347	11832
0.3489	11753
0.3507	11672
0.3525	11611
0.3544	11381
0.3562	11358
0.3581	11527
0.3599	11457
0.3618	11272
0.3636	11154
0.3654	11099
0.3673	11111
0.3691	11187
0.371	11053
0.3728	10901
0.3746	10953
0.3765	10837
0.3783	10788
0.3802	10785
0.382	10666
0.3838	10553
0.3857	10555
0.3875	10484
0.3894	10564
0.3912	10559
0.393	10440
0.3949	10231
0.3967	10072
0.3986	10119
0.4004	9981
0.4022	9979
0.4041	10044
0.4059	10065
0.4078	9968
0.4096	9770
0.4114	9694
0.4133	9806
0.4151	9874
0.417	9837
0.4188	9686
0.4206	9698
0.4225	9640
0.4243	9596
0.4262	9517
0.428	9542
0.4299	9458
0.4317	9427
0.4335	9410
0.4354	9201
0.4372	9163
0.4391	9204
0.4409	9252
0.4427	9186
0.4446	9163
0.4464	9013
0.4483	8911
0.4501	8898
0.4519	8898
0.4538	8944
0.4556	8956
0.4575	8939
0.4593	8889
0.4611	8855
0.463	8736
0.4648	8713
0.4667	8775
0.4685	8678
0.4703	8701
0.4722	8690
0.474	8530
0.4759	8424
0.4777	8432
0.4795	8520
0.4814	8435
0.4832	8438
0.4851	8406
0.4869	8416
0.4887	8536
0.4906	8494
0.4924	8442
0.4943	8151
0.4961	8053
0.4979	8239
0.4998	8221
0.5016	8156
0.5035	8193
0.5053	8088
0.5072	8045
0.509	8033
0.5108	8158
0.5127	8200
0.5145	8029
0.5164	7914
0.5182	7854
0.52	7756
0.5219	7813
0.5237	7884
0.5256	7825
0.5274	7844
0.5292	7715
0.5311	7717
0.5329	7669
0.5348	7635
0.5366	7660
0.5384	7679
0.5403	7577
0.5421	7494
0.544	7514
0.5458	7592
0.5476	7541
0.5495	7518
0.5513	7485
0.5532	7391
0.555	7328
0.5568	7217
0.5587	7230
0.5605	7337
0.5624	7349
0.5642	7316
0.566	7238
0.5679	7041
0.5697	7155
0.5716	7217
0.5734	7226
0.5752	7159
0.5771	7141
0.5789	7040
0.5808	6947
0.5826	7013
0.5845	7076
0.5863	7038
0.5881	6921
0.59	6867
0.5918	6808
0.5937	6901
0.5955	6873
0.5973	6809
0.5992	6827
0.601	6756
0.6029	6744
0.6047	6777
0.6065	6718
0.6084	6689
0.6102	6700
0.6121	6666
0.6139	6748
0.6157	6687
0.6176	6718
0.6194	6648
0.6213	6530
0.6231	6534
0.6249	6457
0.6268	6509
0.6286	6518
0.6305	6563
0.6323	6526
0.6341	6524
0.636	6438
0.6378	6464
0.6397	6426
0.6415	6346
0.6433	6385
0.6452	6357
0.647	6329
0.6489	6379
0.6507	6323
0.6525	6308
0.6544	6304
0.6562	6253
0.6581	6186
0.6599	6185
0.6618	6216
0.6636	6107
0.6654	6169
0.6673	6198
0.6691	6124
0.671	6089
0.6728	6052
0.6746	6122
0.6765	6096
0.6783	6111
0.6802	5936
0.682	5940
0.6838	5996
0.6857	6006
0.6875	5904
0.6894	5942
0.6912	5915
0.693	5848
0.6949	5881
0.6967	5781
0.6986	5758
0.7004	5763
0.7022	5780
0.7041	5711
0.7059	5673
0.7078	5717
0.7096	5701
0.7114	5740
0.7133	5698
0.7151	5694
0.717	5715
0.7188	5697
0.7206	5590
0.7225	5560
0.7243	5586
0.7262	5593
0.728	5556
0.7299	5582
0.7317	5599
0.7335	5573
0.7354	5551
0.7372	5512
0.7391	5556
0.7409	5555
0.7427	5566
0.7446	5435
0.7464	5226
0.7483	5263
0.7501	5292
0.7519	5408
0.7538	5422
0.7556	5371
0.7575	5360
0.7593	5307
0.7611	5336
0.763	5332
0.7648	5304
0.7667	5253
0.7685	5222
0.7703	5253
0.7722	5259
0.774	5220
0.7759	5254
0.7777	5181
0.7795	5153
0.7814	5177
0.7832	5207
0.7851	5131
0.7869	5142
0.7887	5204
0.7906	5159
0.7924	5118
0.7943	5070
0.7961	5069
0.7979	5014
0.7998	5066
0.8016	5073
0.8035	5051
0.8053	4918
0.8072	5102
0.809	5066
0.8108	4946
0.8127	5004
0.8145	4910
0.8164	4906
0.8182	4877
0.82	4854
0.8219	4923
0.8237	5000
0.8256	4941
0.8274	4922
0.8292	4981
0.8311	4956
0.8329	4948
0.8348	4864
0.8366	4809
0.8384	4803
0.8403	4850
0.8421	4885
0.844	4870
0.8458	4855
0.8476	4782
0.8495	4810
0.8513	4737
0.8532	4786
0.855	4776
0.8568	4676
0.8587	4731
0.8605	4760
0.8624	4794
0.8642	4820
0.866	4735
0.8679	4700
0.8697	4681
0.8716	4667
0.8734	4626
0.8752	4630
0.8771	4661
0.8789	4564
0.8808	4512
0.8826	4543
0.8845	4613
0.8863	4597
0.8881	4528
0.89	4519
0.8918	4493
0.8937	4468
0.8955	4559
0.8973	4498
0.8992	4605
0.901	4586
0.9029	4482
0.9047	4494
0.9065	4471
0.9084	4506
0.9102	4484
0.9121	4471
0.9139	4477
0.9157	4467
0.9176	4437
0.9194	4479
0.9213	4427
0.9231	4380
0.9249	4381
0.9268	4307
0.9286	4328
0.9305	4311
0.9323	4306
0.9341	4373
0.936	4405
0.9378	4393
0.9397	4387
0.9415	4380
0.9433	4352
0.9452	4321
0.947	4271
0.9489	4276
0.9507	4302
0.9525	4335
0.9544	4245
0.9562	4213
0.9581	4209
0.9599	4231
0.9618	4279
0.9636	4251
0.9654	4268
0.9673	4179
0.9691	4185
0.971	4223
0.9728	4185
0.9746	4193
0.9765	4221
0.9783	4193
0.9802	4095
0.982	4135
0.9838	4162
0.9857	4180
0.9875	4141
0.9894	4174
0.9912	4183
0.993	4145
0.9949	4169
0.9967	4103
0.9986	4064
1.0004	4050
1.0022	4094
1.0041	4129
1.0059	4125
1.0078	4088
1.0096	4087
1.0114	4122
1.0133	4086
1.0151	4070
1.017	4089
1.0188	4010
1.0206	4042
1.0225	4056
1.0243	4048
1.0262	4019
1.028	4098
1.0299	4057
1.0317	4080
1.0335	4090
1.0354	4054
1.0372	3999
1.0391	4007
1.0409	4011
1.0427	3974
1.0446	4027
1.0464	3906
1.0483	3949
1.0501	3899
1.0519	3919
1.0538	3899
1.0556	3929
1.0575	3924
1.0593	3932
1.0611	3911
1.063	3862
1.0648	3929
1.0667	3878
1.0685	3929
1.0703	3926
1.0722	3950
1.074	3905
1.0759	3809
1.0777	3795
1.0795	3793
1.0814	3914
1.0832	3912
1.0851	3880
1.0869	3866
1.0887	3859
1.0906	3876
1.0924	3856
1.0943	3793
1.0961	3807
1.0979	3827
1.0998	3821
1.1016	3884
1.1035	3819
1.1053	3840
1.1072	3813
1.109	3788
1.1108	3798
1.1127	3787
1.1145	3760
1.1164	3772
1.1182	3791
1.12	3729
1.1219	3786
1.1237	3714
1.1256	3693
1.1274	3742
1.1292	3739
1.1311	3661
1.1329	3592
1.1348	3689
1.1366	3697
1.1384	3660
1.1403	3779
1.1421	3767
1.144	3692
1.1458	3693
1.1476	3708
1.1495	3714
1.1513	3668
1.1532	3666
1.155	3675
1.1568	3700
1.1587	3670
1.1605	3716
1.1624	3687
1.1642	3759
1.166	3720
1.1679	3645
1.1697	3563
1.1716	3638
1.1734	3701
1.1752	3768
1.1771	3705
1.1789	3631
1.1808	3613
1.1826	3635
1.1845	3599
1.1863	3628
1.1881	3713
1.19	3673
1.1918	3663
1.1937	3679
1.1955	3726
1.1973	3726
1.1992	3653
1.201	3645
1.2029	3648
1.2047	3587
1.2065	3666
1.2084	3658
1.2102	3709
1.2121	3671
1.2139	3642
1.2157	3619
1.2176	3652
1.2194	3603
1.2213	3565
1.2231	3514
1.2249	3544
1.2268	3627
1.2286	3545
1.2305	3576
1.2323	3543
1.2341	3652
1.236	3700
1.2378	3622
1.2397	3611
1.2415	3700
1.2433	3665
1.2452	3657
1.247	3582
1.2489	3552
1.2507	3610
1.2525	3597
1.2544	3571
1.2562	3625
1.2581	3636
1.2599	3660
1.2618	3729
1.2636	3732
1.2654	3656
1.2673	3564
1.2691	3512
1.271	3561
1.2728	3692
1.2746	3680
1.2765	3587
1.2783	3589
1.2802	3588
1.282	3599
1.2838	3578
1.2857	3587
1.2875	3549
1.2894	3660
1.2912	3554
1.293	3576
1.2949	3566
1.2967	3598
1.2986	3587
1.3004	3599
1.3022	3543
1.3041	3506
1.3059	3564
1.3078	3637
1.3096	3639
1.3114	3546
1.3133	3549
1.3151	3545
1.317	3572
1.3188	3589
1.3206	3570
1.3225	3506
1.3243	3577
1.3262	3595
1.328	3533
1.3298	3576
1.3317	3607
1.3335	3626
1.3354	3595
1.3372	3539
1.3391	3560
1.3409	3606
1.3427	3611
1.3446	3606
1.3464	3615
1.3483	3581
1.3501	3549
1.3519	3605
1.3538	3589
1.3556	3611
1.3575	3612
1.3593	3610
1.3611	3635
1.363	3576
1.3648	3619
1.3667	3602
1.3685	3618
1.3703	3567
1.3722	3473
1.374	3555
1.3759	3522
1.3777	3514
1.3795	3630
1.3814	3548
1.3832	3493
1.3851	3551
1.3869	3530
1.3887	3535
1.3906	3522
1.3924	3524
1.3943	3546
1.3961	3511
1.3979	3480
1.3998	3545
1.4016	3600
1.4035	3542
1.4053	3532
1.4072	3538
1.409	3535
1.4108	3562
1.4127	3561
1.4145	3561
1.4164	3583
1.4182	3548
1.42	3566
1.4219	3545
1.4237	3608
1.4256	3626
1.4274	3582
1.4292	3564
1.4311	3574
1.4329	3608
1.4348	3562
1.4366	3548
1.4384	3479
1.4403	3472
1.4421	3491
1.444	3533
1.4458	3541
1.4476	3539
1.4495	3511
1.4513	3517
1.4532	3599
1.455	3577
1.4568	3548
1.4587	3478
1.4605	3521
1.4624	3496
1.4642	3487
1.466	3518
1.4679	3579
1.4697	3506
1.4716	3517
1.4734	3532
1.4752	3533
1.4771	3590
1.4789	3574
1.4808	3559
1.4826	3612
1.4845	3574
1.4863	3498
1.4881	3489
1.49	3555
1.4918	3537
1.4937	3487
1.4955	3550
1.4973	3437
1.4992	3566
1.501	3532
1.5029	3557
1.5047	3585
1.5065	3584
1.5084	3556
1.5102	3534
1.5121	3508
1.5139	3536
1.5157	3554
1.5176	3580
1.5194	3462
1.5213	3477
1.5231	3494
1.5249	3440
1.5268	3360
1.5286	3407
1.5305	3508
1.5323	3431
1.5341	3412
1.536	3490
1.5378	3448
1.5397	3473
1.5415	3530
1.5433	3584
1.5452	3512
1.547	3490
1.5489	3451
1.5507	3426
1.5525	3431
1.5544	3473
1.5562	3538
1.5581	3546
1.5599	3511
1.5618	3586
1.5636	3460
1.5654	3431
1.5673	3506
1.5691	3429
1.571	3383
1.5728	3399
1.5746	3370
1.5765	3481
1.5783	3434
1.5802	3403
1.582	3429
1.5838	3438
1.5857	3374
1.5875	3395
1.5894	3346
1.5912	3392
1.593	3412
1.5949	3406
1.5967	3487
1.5986	3479
1.6004	3461
1.6022	3380
1.6041	3449
1.6059	3513
1.6078	3476
1.6096	3423
1.6114	3450
1.6133	3495
1.6151	3441
1.617	3472
1.6188	3506
1.6206	3475
1.6225	3493
1.6243	3523
1.6262	3481
1.628	3488
1.6298	3481
1.6317	3443
1.6335	3449
1.6354	3456
1.6372	3437
1.6391	3495
1.6409	3426
1.6427	3490
1.6446	3543
1.6464	3465
1.6483	3470
1.6501	3464
1.6519	3453
1.6538	3501
1.6556	3479
1.6575	3470
1.6593	3418
1.6611	3344
1.663	3301
1.6648	3420
1.6667	3338
1.6685	3362
1.6703	3497
1.6722	3547
1.674	3561
1.6759	3505
1.6777	3517
1.6795	3444
1.6814	3449
1.6832	3489
1.6851	3590
1.6869	3544
1.6887	3583
1.6906	3548
1.6924	3589
1.6943	3568
1.6961	3490
1.6979	3506
1.6998	3533
1.7016	3621
1.7035	3503
1.7053	3492
1.7072	3561
1.709	3588
1.7108	3602
1.7127	3598
1.7145	3626
1.7164	3635
1.7182	3583
1.72	3565
1.7219	3527
1.7237	3598
1.7256	3755
1.7274	3657
1.7292	3596
1.7311	3592
1.7329	3625
1.7348	3650
1.7366	3647
1.7384	3644
1.7403	3617
1.7421	3601
1.744	3648
1.7458	3609
1.7476	3620
1.7495	3666
1.7513	3735
1.7532	3667
1.755	3648
1.7568	3692
1.7587	3728
1.7605	3716
1.7624	3690
1.7642	3691
1.766	3727
1.7679	3676
1.7697	3623
1.7716	3683
1.7734	3613
1.7752	3717
1.7771	3707
1.7789	3701
1.7808	3813
1.7826	3752
1.7845	3646
1.7863	3763
1.7881	3797
1.79	3775
1.7918	3772
1.7937	3824
1.7955	3778
1.7973	3778
1.7992	3782
1.801	3875
1.8029	3851
1.8047	3849
1.8065	3821
1.8084	3864
1.8102	3928
1.8121	3814
1.8139	3792
1.8157	3795
1.8176	3785
1.8194	3873
1.8213	3802
1.8231	3796
1.8249	3818
1.8268	3791
1.8286	3748
1.8305	3787
1.8323	3792
1.8341	3887
1.836	3915
1.8378	3941
1.8397	3912
1.8415	3871
1.8433	3836
1.8452	3917
1.847	3885
1.8489	3789
1.8507	3891
1.8525	3878
1.8544	3856
1.8562	3837
1.8581	3875
1.8599	3830
1.8618	3798
1.8636	3833
1.8654	3871
1.8673	3841
1.8691	3767
1.871	3728
1.8728	3900
1.8746	4037
1.8765	3913
1.8783	3867
1.8802	3847
1.882	3851
1.8838	3804
1.8857	3803
1.8875	3903
1.8894	3839
1.8912	3779
1.893	3808
1.8949	3755
1.8967	3710
1.8986	3724
1.9004	3707
1.9022	3772
1.9041	3744
1.9059	3665
1.9078	3707
1.9096	3756
1.9114	3676
1.9133	3560
1.9151	3557
1.917	3603
1.9188	3594
1.9206	3609
1.9225	3570
1.9243	3560
1.9262	3619
1.928	3592
1.9298	3531
1.9317	3478
1.9335	3502
1.9354	3459
1.9372	3530
1.9391	3440
1.9409	3452
1.9427	3382
1.9446	3437
1.9464	3372
1.9483	3414
1.9501	3349
1.9519	3337
1.9538	3315
1.9556	3246
1.9575	3242
1.9593	3225
1.9611	3200
1.963	3191
1.9648	3207
1.9667	3157
1.9685	3136
1.9703	3117
1.9722	3113
1.974	3129
1.9759	3086
1.9777	3050
1.9795	2996
1.9814	3026
1.9832	3070
1.9851	3134
1.9869	3006
1.9887	2956
1.9906	2962
1.9924	2948
1.9943	2944
1.9961	2881
1.9979	2857
1.9998	2896
2.0016	2901
2.0035	2826
2.0053	2816
2.0072	2814
2.009	2791
2.0108	2784
2.0127	2738
2.0145	2609
2.0164	2716
2.0182	2754
2.02	2717
2.0219	2759
2.0237	2728
2.0256	2608
2.0274	2578
2.0292	2600
2.0311	2653
2.0329	2611
2.0348	2585
2.0366	2610
2.0384	2598
2.0403	2598
2.0421	2543
2.044	2538
2.0458	2474
2.0476	2522
2.0495	2494
2.0513	2518
2.0532	2426
2.055	2522
2.0568	2505
2.0587	2434
2.0605	2335
2.0624	2435
2.0642	2438
2.066	2418
2.0679	2415
2.0697	2413
2.0716	2409
2.0734	2326
2.0752	2330
2.0771	2403
2.0789	2373
2.0808	2305
2.0826	2293
2.0845	2274
2.0863	2290
2.0881	2288
2.09	2253
2.0918	2253
2.0937	2276
2.0955	2233
2.0973	2262
2.0992	2290
2.101	2262
2.1029	2273
2.1047	2237
2.1065	2180
2.1084	2159
2.1102	2178
2.1121	2189
2.1139	2160
2.1157	2157
