# Supplementary material for: Mechanically interlocked monolayer and bilayer two-dimensional polymers with high elastic modulus
Source: Nat Synth. 2025 Nov 13;5(3):357–66. doi: 10.1038/s44160-025-00930-4 (PMC12987722; doi:10.1038/s44160-025-00930-4)
Supplement: Supplementary file 4 — Mechanical properties. [file 44160_2025_930_MOESM4_ESM.xlsx]

## Sheet: Fig. 3d
MI-M2DP	2×MI-M2DP	MI-B2DP
130	8	222
122	8	240
120	9	248
141	8	231
122	8	209
147	7	184

## Sheet: Fig. 3e
MI-M2DP			2×MI-M2DP			MI-B2DP
0	0		0	0		0	0
0.0764	-2.55517		0.0089	0.39179		0.0337	2.24047
0.0889	-3.79212		0.0839	-0.92348		0.0885	6.58309
0.1349	0.51462		0.1257	-1.45165		0.1652	12.6619
0.1833	3.26627		0.225	-1.2064		0.172	9.57555
0.2404	0.58566		0.2613	-2.0882		0.237	7.39083
0.3149	-4.72376		0.2548	-3.51139		0.3164	9.29128
0.3383	-5.22294		0.325	-4.87435		0.3538	4.41833
0.3769	-2.52016		0.405	-4.98505		0.4027	7.56314
0.4251	1.62414		0.4384	-2.5318		0.4894	17.7421
0.4795	-0.49016		0.4893	-2.11666		0.5096	13.7265
0.5257	-5.20696		0.5324	-0.00247		0.5259	9.53404
0.6133	-5.72502		0.6068	3.07944		0.5795	4.62194
0.6517	-0.84788		0.6427	1.31602		0.6386	10.1356
0.6813	-2.62577		0.6938	1.95563		0.7075	21.8715
0.7722	-4.04772		0.7546	5.047		0.7142	22.1701
0.802	-3.24888		0.7668	3.9553		0.7781	24.7686
0.8557	-5.8345		0.8426	6.15636		0.8404	21.8685
0.8889	-5.64526		0.9151	5.00929		0.8768	18.2029
0.9749	-3.7841		0.9581	5.56748		0.9205	23.9594
1.0247	-4.33888		0.9984	5.32758		0.9599	33.1491
1.0721	-1.4985		1.0497	5.48214		1.0135	28.6227
1.1193	-4.16667		1.1045	7.20422		1.0301	19.2207
1.1599	-6.22861		1.1556	4.73947		1.1306	18.2437
1.1937	-3.82942		1.2331	1.53024		1.1724	18.908
1.2639	-0.62773		1.2911	-1.44167		1.2242	23.1455
1.3247	0.02378		1.3209	1.66428		1.2705	27.6519
1.3671	-1.39196		1.3897	5.97261		1.3294	20.5915
1.461	-2.7607		1.4271	4.60417		1.3787	14.682
1.4852	2.36177		1.4781	5.09542		1.4078	16.6329
1.52	5.85239		1.5328	3.12966		1.4718	26.4296
1.5691	4.14233		1.5764	-1.44856		1.5314	30.7612
1.6203	1.68894		1.6547	4.50575		1.579	32.8167
1.6649	0.07257		1.6677	4.93703		1.6274	29.0227
1.6939	-0.25493		1.6968	1.43903		1.683	24.2702
1.76	-0.52655		1.802	-0.83971		1.7115	20.1438
1.8155	-1.29684		1.8674	-0.64922		1.7326	31.5435
1.8868	0.77381		1.8681	3.33409		1.8237	35.4338
1.9453	0.00159		1.9251	4.89554		1.8755	37.8016
1.983	-3.79388		1.9517	4.7387		1.925	31.6044
2.0628	-2.04794		2.0024	2.95586		1.9477	27.5503
2.0756	2.59164		2.0768	2.06559		2.0121	27.4488
2.1387	4.85386		2.0894	3.41299		2.0774	32.2628
2.219	7.26319		2.1627	3.90685		2.1089	31.3797
2.2548	4.55241		2.2053	7.04124		2.1604	33.3383
2.2924	3.57691		2.2693	6.59458		2.2268	21.6316
2.3555	4.49827		2.3359	5.42063		2.2668	17.0837
2.3845	9.02559		2.3906	3.36591		2.3218	22.5314
2.4477	11.8753		2.4253	5.24992		2.3929	24.904
2.4906	11.3427		2.5079	9.41069		2.4222	25.3133
2.5204	7.62801		2.552	12.2129		2.4599	23.3855
2.6204	5.50926		2.6115	3.30104		2.5089	13.5265
2.6304	12.6555		2.6152	3.25184		2.5682	11.9111
2.7073	14.2049		2.7116	5.23846		2.6309	21.8781
2.7418	12.9182		2.7428	5.36525		2.706	28.4904
2.7999	4.9474		2.8039	7.64553		2.771	25.1118
2.856	0.44273		2.8475	8.87019		2.8036	19.433
2.891	4.16541		2.8877	3.31182		2.8695	15.3559
2.9764	8.79967		2.9402	3.32795		2.9141	15.6759
3.0063	4.35821		2.9849	7.15577		2.9556	23.2115
3.0585	-0.96593		3.0436	7.55326		3.0274	30.0705
3.1362	-1.99201		3.0995	6.53922		3.0569	29.6997
3.206	0.94689		3.1512	8.28285		3.115	20.9854
3.2569	5.22255		3.1886	8.59575		3.1492	21.0469
3.3042	6.12173		3.2276	5.01163		3.2214	30.592
3.3799	5.47635		3.2779	9.40033		3.2425	34.8512
3.3976	2.89789		3.3172	12.4943		3.3138	34.4599
3.4773	4.95184		3.3779	9.38915		3.3465	31.0166
3.5393	8.52984		3.4277	6.43851		3.423	21.1869
3.5897	12.2019		3.4946	4.57726		3.4292	25.3856
3.611	12.5357		3.5533	6.53921		3.4953	34.226
3.6705	9.06276		3.5984	11.444		3.562	35.8029
3.7261	5.43738		3.6383	11.5725		3.6046	31.3905
3.7814	8.12332		3.7176	9.40531		3.6281	26.6472
3.7855	10.6814		3.7638	8.96324		3.6997	27.1995
3.8924	10.6095		3.8309	9.41528		3.7405	32.7444
3.9313	8.46505		3.8826	11.9869		3.8185	37.5601
4.0035	8.17385		3.925	14.46		3.8252	37.4537
4.0368	9.86037		3.971	13.6237		3.9155	37.4893
4.1074	12.9351		4.0245	10.6015		3.9375	32.9676
4.1347	14.9642		4.0793	10.6938		4.0259	37.0954
4.1822	10.3832		4.1609	9.0724		4.0502	45.6082
4.2378	9.95269		4.1973	8.29364		4.0944	45.6436
4.2762	11.5246		4.2238	11.2423		4.1263	41.7633
4.3433	9.83642		4.2881	11.7801		4.172	39.0663
4.3889	12.4504		4.3245	12.8311		4.2586	39.2479
4.4503	15.4177		4.4208	13.1747		4.303	46.7221
4.5038	15.8181		4.4574	11.1136		4.3282	48.1837
4.5651	14.5701		4.518	12.5305		4.389	48.0468
4.5971	12.486		4.5527	15.766		4.4621	38.3411
4.653	10.4222		4.6126	15.7879		4.4979	39.0756
4.7259	14.8781		4.662	14.5739		4.5391	41.6449
4.7607	17.1211		4.7548	10.9098		4.6137	40.9926
4.8352	12.4132		4.777	13.4984		4.6558	37.1738
4.8743	10.8324		4.8371	17.1354		4.6978	33.8335
4.9458	9.73611		4.9138	16.8242		4.784	33.0322
5.0276	12.091		4.9377	14.0235		4.7939	37.2831
5.0471	17.5809		4.9701	10.7392		4.854	43.9112
5.1047	19.3872		5.0331	11.787		4.9325	43.9973
5.1464	12.0661		5.0847	15.581		4.9812	46.8683
5.1902	12.2795		5.1607	17.2296		5.022	37.8965
5.2648	16.7705		5.2064	16.3614		5.0746	37.7709
5.3223	24.4288		5.2299	15.6971		5.1231	40.2772
5.3574	24.278		5.3029	13.4223		5.1656	36.7046
5.4004	19.1227		5.3491	16.3414		5.2101	33.966
5.4885	14.2763		5.3966	18.0458		5.2887	33.4706
5.5298	14.8428		5.4432	18.2609		5.3363	37.3217
5.5574	20.487		5.5301	16.1984		5.3828	43.5004
5.6024	25.4807		5.5648	12.8157		5.4506	43.6696
5.6664	19.1547		5.6146	13.1978		5.4955	48.5129
5.7013	11.2522		5.657	15.6525		5.4852	47.7575
5.8043	11.6516		5.7117	17.7329		5.5842	43.2019
5.8657	17.1181		5.7687	16.0971		5.614	46.2976
5.9335	21.7571		5.8136	12.9095		5.6521	43.3666
5.936	21.8752		5.8699	11.4511		5.6874	43.1711
5.9866	16.664		5.9397	12.635		5.7501	35.7877
6.0397	13.1668		5.9892	15.4588		5.8233	39.3109
6.117	16.3835		6.0212	15.6272		5.8615	35.5892
6.1478	19.0363		6.085	13.5379		5.9078	32.9303
6.2023	19.3925		6.1089	15.7825		5.9627	39.3355
6.2624	15.8926		6.1858	17.686		6.0358	44.1019
6.3001	12.2383		6.2444	16.1307		6.068	39.3878
6.3732	12.7895		6.2728	17.0871		6.1229	35.2707
6.4433	16.2308		6.2993	17.3239		6.2102	39.0325
6.4733	20.6501		6.3923	18.4241		6.2209	44.5857
6.5244	21.521		6.4256	17.3416		6.2887	45.9159
6.5883	21.0648		6.4793	20.0785		6.3289	52.0808
6.6352	19.5683		6.525	17.9636		6.4019	50.9684
6.6956	18.5377		6.5627	16.9964		6.431	44.0973
6.7545	19.2612		6.6453	16.3775		6.4836	53.6409
6.7984	22.0645		6.655	18.742		6.5517	57.4787
6.8508	21.6329		6.7171	21.3132		6.588	52.3055
6.9007	20.4248		6.8051	21.5038		6.6093	45.2974
6.9274	20.7071		6.8643	21.7383		6.7041	43.7758
7.0084	21.2547		6.9293	24.1339		6.7319	44.6712
7.0667	25.1553		6.9197	23.8982		6.7795	45.7794
7.1085	26.9098		6.9646	25.9006		6.8318	48.6206
7.1402	24.2647		7.0567	25.8614		6.8882	50.8392
7.1838	22.6377		7.0745	24.7751		6.9409	47.8944
7.2576	20.0307		7.1606	25.0157		6.9928	45.1805
7.3061	20.1861		7.2117	26.734		7.0448	52.8855
7.3509	25.718		7.2648	28.5953		7.1209	53.7941
7.4201	26.2245		7.3126	26.2819		7.1859	51.95
7.4743	25.044		7.3642	26.9216		7.2045	49.633
7.5408	22.9279		7.3882	26.0429		7.28	49.2222
7.5793	22.2471		7.46	27.2375		7.3006	52.8454
7.6649	24.6677		7.5531	25.7653		7.3745	58.4689
7.7015	28.6656		7.5727	24.4978		7.412	61.5167
7.7425	23.7676		7.6542	25.6446		7.4766	57.495
7.8275	19.2328		7.6557	25.8499		7.5281	56.0195
7.8477	21.1047		7.7305	26.8001		7.5406	59.6735
7.9231	25.32		7.7751	26.2481		7.6238	60.9751
7.9717	28.6096		7.8335	23.9894		7.6489	63.7368
8.0187	29.3542		7.8803	23.2123		7.751	64.7803
8.079	22.3075		7.9321	24.5191		7.7482	64.0676
8.1447	20.1168		7.9999	24.9903		7.8223	56.6811
8.216	23.0859		8.0534	24.3938		7.8859	56.2364
8.2411	25.6822		8.0919	21.59		7.9675	62.2152
8.2974	25.1789		8.1432	20.6174		7.9946	65.5677
8.3395	19.2964		8.1779	22.5091		8.0552	64.2228
8.3924	18.6203		8.26	26.7471		8.0771	57.8457
8.4206	19.4635		8.3098	27.9587		8.1142	55.3518
8.5164	22.5285		8.3562	27.0669		8.1421	56.2395
8.5729	26.2964		8.4323	28.3446		8.2265	63.6029
8.5888	26.8929		8.485	26.0605		8.2986	68.1186
8.6694	26.6214		8.5355	25.9269		8.3238	62.2187
8.7734	23.9806		8.5897	28.3607		8.3863	57.9519
8.7823	23.4765		8.6492	25.7545		8.4447	62.086
8.8238	29.2629		8.712	22.9261		8.5006	70.4341
8.9049	29.9694		8.7023	22.8031		8.5363	67.3416
8.962	28.2918		8.7857	27.5604		8.5736	61.1874
9.003	26.5127		8.8439	28.3818		8.6297	57.3452
9.0392	26.6612		8.8903	26.7178		8.6946	59.8289
9.0961	28.3468		8.9567	22.2942		8.7251	63.2013
9.1326	32.3118		8.9862	22.195		8.773	73.1957
9.2172	33.8474		9.0471	27.7426		8.7987	71.6372
9.254	35.9972		9.0947	29.2464		8.8546	59.9059
9.333	35.6617		9.1001	27.5664		8.926	51.7021
9.4089	32.0953		9.1958	25.424		8.9538	54.1963
9.4302	33.0548		9.2704	26.9723		9.0077	64.7938
9.5057	36.1304		9.2949	33.4602		9.0688	69.9463
9.5518	36.2422		9.3547	36.5831		9.14	59.0951
9.5767	34.7646		9.3918	32.426		9.1807	51.5105
9.657	31.4287		9.4544	30.5472		9.2266	52.5931
9.685	31.7384		9.5156	29.7392		9.2875	58.4442
9.7306	39.3693		9.5319	31.4667		9.3246	61.8244
9.8113	43.6787		9.6036	34.3889		9.3809	56.518
9.8333	38.392		9.6672	34.9224		9.4437	59.175
9.9381	33.3937		9.7509	32.9032		9.4991	66.1562
9.9471	33.2678		9.7703	31.8626		9.5469	70.7449
10.0158	33.8004		9.8092	29.354		9.5836	68.0293
10.08	40.2063		9.9058	32.0741		9.655	66.337
10.1196	39.0808		9.9464	35.4798		9.6664	69.1217
10.2027	32.0997		9.9754	34.4427		9.7123	74.4481
10.2443	26.924		10.0722	31.3147		9.8017	72.1308
10.2773	31.2671		10.0876	26.6525		9.8516	79.1022
10.3281	33.1337		10.1326	29.291		9.8951	80.3023
10.4011	35.264		10.2126	32.8329		9.9483	75.4759
10.4619	30.9032		10.2352	32.7713		10.0105	76.6852
10.4952	26.3515		10.3262	30.5441		10.0425	74.5327
10.5282	28.8839		10.3579	28.0358		10.1142	76.9023
10.5681	34.49		10.4286	28.9919		10.1648	78.1606
10.642	36.5059		10.4775	30.2558		10.2183	75.3451
10.7154	34.8859		10.495	31.9049		10.2105	76.2005
10.791	29.4643		10.5567	32.6914		10.2616	79.7576
10.8468	29.2993		10.6167	30.6164		10.3571	78.9191
10.8559	34.8842		10.6806	29.4539		10.4032	77.4661
10.8936	36.0265		10.765	30.9685		10.4511	80.3715
10.9567	33.2039		10.7819	32.1209		10.4889	84.2332
10.9898	31.5183		10.8069	35.3776		10.5726	82.1377
11.0607	28.7321		10.9064	37.5248		10.6346	77.3606
11.1489	30.1318		10.9713	32.7298		10.6923	83.0439
11.1984	34.616		10.9899	29.2702		10.7353	89.4168
11.2433	35.0519		11.0777	32.1279		10.7616	95.3338
11.2967	31.4775		11.1355	35.3161		10.8215	83.4424
11.343	30.3244		11.1842	37.6086		10.8832	73.0357
11.409	32.9349		11.2282	37.112		10.9685	75.0343
11.4322	36.8236		11.2832	33.3733		11.0109	84.1302
11.4979	36.0767		11.3487	34.0866		11.0494	83.6417
11.5577	36.0185		11.3818	38.4443		11.114	80.2577
11.6013	36.2165		11.4437	38.2198		11.1573	77.7022
11.6671	36.0132		11.5013	40.2048		11.1784	75.4174
11.7301	38.7515		11.5358	37.9661		11.2422	75.7897
11.789	40.1088		11.5811	36.6122		11.3021	81.2119
11.8306	40.4264		11.6788	37.9638		11.3333	82.7039
11.9078	38.9184		11.7133	40.9744		11.4244	78.3545
11.9545	37.4405		11.7757	39.353		11.471	72.5988
11.991	37.1298		11.8254	40.0119		11.4662	71.1064
12.0305	38.8518		11.8406	38.5235		11.5481	77.7883
12.1057	40.5791		11.9019	33.5137		11.6098	78.8309
12.1728	41.0913		11.9584	35.8488		11.668	75.2113
12.2145	38.8287		12.0123	40.0857		11.7261	75.9236
12.2741	34.9978		12.0279	39.6221		11.772	74.9989
12.3334	40.3253		12.1327	39.9988		11.8263	86.5611
12.3447	44.8468		12.1768	39.054		11.8417	89.9381
12.4028	44.5425		12.185	35.9828		11.9354	88.487
12.4555	43.9068		12.2877	34.8948		11.9459	89.1473
12.5484	44.3924		12.3225	38.1191		12.0058	89.2289
12.5784	43.3902		12.402	41.2973		12.0435	92.6552
12.6651	45.2054		12.4561	37.1327		12.0839	91.7459
12.7339	51.9318		12.4698	33.6508		12.1504	93.9153
12.7054	47.8371		12.489	34.6752		12.1819	97.1236
12.77	43.518		12.5716	39.3246		12.2663	97.8786
12.8341	40.3847		12.6004	43.1278		12.3301	93.2106
12.913	43.668		12.6856	41.8586		12.356	90.1843
12.9665	47.8434		12.7342	36.4323		12.4285	93.183
12.9967	48.1976		12.7804	34.7464		12.4931	93.1937
13.0573	44.3096		12.851	37.7478		12.5256	94.1678
13.0968	41.5129		12.906	41.0874		12.5587	90.772
13.1806	42.831		12.956	42.6704		12.612	93.1476
13.2497	46.3371		13.0185	39.1078		12.6466	92.866
13.3132	48.763		13.0328	35.9119		12.7079	98.0909
13.3624	44.2228		13.1384	36.4962		12.7631	91.0044
13.382	41.8631		13.1522	42.4983		12.8146	86.8786
13.4404	44.063		13.2336	46.5689		12.8369	89.6535
13.5198	50.9101		13.2825	46.3022		12.9095	88.4288
13.5446	51.6886		13.3632	39.4983		12.9677	98.5032
13.6135	52.7839		13.3682	39.9688		13.0092	103.133
13.6977	47.4493		13.4168	43.5752		13.0664	93.8322
13.7173	44.0477		13.4818	45.7035		13.0916	82.4511
13.7559	45.0536		13.5502	45.1528		13.1295	85.4626
13.8292	51.4356		13.6163	41.8224		13.2093	93.8553
13.8959	49.632		13.6516	37.0974		13.2905	102.743
13.9295	43.6849		13.7229	38.4212		13.3205	91.6167
13.9899	41.2848		13.7489	44.0873		13.3993	83.724
14.0446	46.2423		13.7871	46.6499		13.4254	82.8517
14.1003	51.1498		13.8526	41.8985		13.4486	92.5721
14.1809	50.1166		13.8852	38.5427		13.5159	97.5462
14.1975	50.0571		13.9538	42.0407		13.5795	98.6278
14.2427	49.5432		13.9895	42.1737		13.6226	92.3414
14.3625	49.5107		14.0418	42.587		13.711	90.29
14.3834	50.9696		14.0994	42.4674		13.7383	91.049
14.4333	50.5374		14.1614	40.0665		13.771	104.019
14.4773	52.3898		14.2235	42.871		13.8217	119.507
14.5137	50.461		14.2887	40.171		13.9007	108.49
14.563	50.7752		14.3785	40.0349		13.9355	95.6754
14.6502	50.2274		14.3934	41.9403		13.9537	94.5542
14.6926	48.5632		14.4538	39.852		14.0304	102.645
14.7275	50.6731		14.5304	39.2185		14.0736	114.85
14.7762	51.148		14.5366	40.1918		14.1283	114.65
14.8264	47.4804		14.6181	41.3803		14.2102	97.7463
14.9013	46.5173		14.6529	40.4893		14.2588	92.0121
14.9633	47.7374		14.7039	42.0078		14.271	102.388
15.0148	50.1006		14.7613	42.941		14.3576	114.949
15.0422	49.6355		14.8227	43.5284		14.3978	114.667
15.1394	54.6896		14.8561	43.2662		14.4322	111.725
15.1516	49.892		14.9079	41.2073		14.4922	101.974
15.2174	49.2139		14.9798	40.1887		14.5358	98.8233
15.2531	45.6035		15.0294	42.4912		14.6396	102.303
15.3939	51.7249		15.0824	43.6652		14.6599	109.458
15.3807	55.6482		15.1457	46.7573		14.687	108.873
15.4771	53.5605		15.1658	48.7247		14.7707	98.7479
15.5356	49.7136		15.2397	45.7002		14.8141	85.9518
15.5509	48.9955		15.2856	44.6685		14.8939	89.6766
15.6277	50.849		15.3639	45.6799		14.9332	101.735
15.703	60.7388		15.4137	44.9845		14.9745	110.459
15.7427	63.4034		15.4544	47.0287		15.0106	109.587
15.7589	57.7927		15.5103	49.6457		15.1153	97.0078
15.8218	51.8821		15.5414	47.214		15.1997	94.7153
15.8756	51.8146		15.5932	47.2716		15.1881	106.39
15.9423	56.7261		15.6762	48.2251		15.2389	113.287
15.9889	60.6935		15.7277	47.4008		15.2922	112.935
16.0556	56.8172		15.7991	51.3793		15.331	106.601
16.1083	50.8933		15.8368	50.6413		15.4209	102.954
16.1827	50.4317		15.8522	48.76		15.449	103.06
16.217	54.6239		15.9561	46.9588		15.489	109.941
16.2886	61.3934		15.9603	48.696		15.5308	114.754
16.3157	61.108		16.0185	50.1423		15.5724	114.843
16.3779	54.7784		16.0804	51.6		15.6155	100.26
16.441	50.5471		16.1462	51.6369		15.7013	99.0756
16.4753	51.5421		16.1767	49.1836		15.7508	105.234
16.5482	58.7061		16.2514	49.4281		15.757	111.768
16.591	60.5942		16.2676	50.6957		15.8618	115.346
16.6481	58.8721		16.3633	49.9985		15.9171	117.977
16.6953	53.4505		16.3885	51.7383		15.9204	111.955
16.7456	49.75		16.4174	51.6545		16.01	103.213
16.8029	51.7498		16.4939	49.2813		16.0281	116.321
16.8558	58.55		16.5551	49.5538		16.1281	123.998
16.9167	57.6765		16.6014	51.9082		16.1333	121.244
16.9881	52.9481		16.6448	52.491		16.1839	120.217
17.0289	51.7108		16.6983	51.3401		16.2589	115.41
17.0853	51.725		16.771	49.9148		16.309	117.713
17.149	56.1524		16.8279	47.4661		16.3531	124.741
17.1763	56.6001		16.8744	52.2378		16.4128	135.521
17.27	55.1929		16.9213	55.0265		16.4682	137.499
17.3056	52.9126		17.0062	53.8387		16.5259	127.845
17.3656	55.1441		17.0258	53.9002		16.5722	120.454
17.4403	55.8346		17.0933	52.4233		16.6441	127.863
17.4832	60.5089		17.1542	52.9284		16.6799	136.99
17.5468	59.0294		17.1944	55.6259		16.7351	137.497
17.5623	55.1885		17.2602	57.2183		16.7881	135.104
17.6362	57.3462		17.2797	56.3327		16.8636	134.148
17.6812	60.8186		17.328	54.8458		16.8994	130.788
17.759	61.4453		17.4069	52.4772		16.9216	133.197
17.7914	61.1116		17.4447	50.1162		16.9782	138.239
17.8099	60.1747		17.4833	53.0713		17.0355	135.322
17.8907	62.3728		17.5627	59.9252		17.1072	129.923
17.8971	61.4196		17.6116	55.6431		17.1028	121.877
17.9785	58.0244		17.6534	53.3859		17.172	124.428
18.03	63.3244		17.7048	52.8423		17.2358	126.166
18.0857	66.8394		17.7904	56.0959		17.2741	132.817
18.177	65.0713		17.849	59.5146		17.3589	132.936
18.2083	62.1083		17.8974	59.8253		17.3933	125.208
18.2825	62.6596		17.9407	57.6819		17.4184	119.612
18.3371	62.8042		17.969	53.1076		17.4761	125.631
18.3634	66.0813		18.0402	54.2016		17.5473	131.263
18.4746	66.0733		18.1166	57.3229		17.6074	133.396
18.4997	62.6593		18.119	58.211		17.6572	130.188
18.5723	62.822		18.2268	57.7672		17.6765	128.391
18.6087	63.4247		18.2546	57.9448		17.7753	126.642
18.6508	63.6643		18.3328	57.0469		17.8111	127.999
18.7061	63.3892		18.3882	59.5101		17.8658	133.885
18.7439	63.6146		18.46	61.692		17.9031	127.951
18.8432	62.0032		18.4582	60.1236		17.9629	123.375
18.8798	59.3452		18.5525	60.5741		18.006	123.251
18.9542	65.4582		18.5728	58.014		18.0969	124.526
18.9809	64.986		18.6284	60.7233		18.1248	130.503
19.0286	62.15		18.6875	63.7554		18.1686	135.602
19.1193	62.4934		18.7388	61.005		18.2107	135.496
19.1689	62.0808		18.8059	60.1559		18.2893	132.125
19.207	65.8328		18.8606	57.8511		18.3222	132.403
19.2571	67.9214		18.9067	60.1805		18.3826	140.473
19.2997	70.1653		18.9716	65.4891		18.4137	140.111
19.3642	68.8791		19.0504	65.2192		18.4726	135.194
19.43	67.5405		19.0751	62.5236		18.5108	131.991
19.4895	67.5006		19.0855	62.1794		18.5608	135.673
19.5409	71.5304		19.1701	61.6451		18.6221	143.472
19.5787	72.5192		19.2252	61.1861		18.6931	143.819
19.6106	69.812		19.264	64.7664		18.7556	139.015
19.6766	68.0501		19.3052	63.9407		18.7637	134.914
19.7455	69.9516		19.4126	61.8997		18.8804	138.38
19.8027	74.7853		19.4457	59.9014		18.8966	144.101
19.8885	71.6556		19.5003	61.1761		18.9323	151.968
19.9393	69.4108		19.5459	63.2757		18.9648	152.978
19.9653	68.7868		19.6126	65.4937		19.0651	143.881
19.9981	69.4081		19.6388	63.5202		19.108	139.744
20.0989	71.6479		19.6787	60.5529		19.1379	144.634
20.1213	75.3934		19.764	63.6047		19.206	151.658
20.2025	75.0019		19.8572	64.1145		19.2652	151.851
20.2538	75.3854		19.9002	63.7946		19.294	143.627
20.2925	72.7207		19.9001	62.9789		19.3878	138.791
20.3438	74.4072		19.9793	62.9835		19.4358	143.127
20.4079	76.4675		20.0234	62.832		19.4751	148.399
20.4613	75.736		20.0603	61.246		19.5119	149.9
20.5358	75.0933		20.1213	63.9699		19.6101	142.699
20.5765	72.4473		20.1846	68.6127		19.6452	133.922
20.6068	74.8315		20.2314	66.1395		19.7076	141.259
20.6411	74.5767		20.273	65.2292		19.7258	145.229
20.75	76.0933		20.3055	65.6471		19.8085	144.851
20.7869	78.9243		20.3776	67.0981		19.8289	145.613
20.8175	75.3357		20.4408	67.0005		19.8862	146.321
20.8883	73.0314		20.4597	67.953		19.9578	142.064
20.9357	69.4969		20.552	63.8638		19.9941	145.112
21.0416	76.0946		20.6056	61.5182		20.0632	152.337
21.0591	79.3734		20.6584	63.0706		20.1027	154.472
21.1614	76.9467		20.7356	65.4337		20.1669	155.463
21.1894	73.2968		20.7409	66.6246		20.2135	148.735
21.2256	69.1294		20.7948	64.9378		20.2428	141.478
21.2881	73.6012		20.8827	61.3606		20.2956	151.252
21.3366	77.947		20.9608	62.8359		20.3682	154.571
21.4121	80.2505		21.0006	66.3645		20.4297	151.876
21.4545	75.6401		21.057	68.8364		20.4578	147.91
21.5231	71.7435		21.1235	68.4758		20.4942	149.504
21.5578	74.6335		21.1639	65.6582		20.547	151.841
21.5938	80.3862		21.1968	64.6964		20.5988	150.457
21.6838	82.4533		21.2569	65.6982		20.618	156.271
21.7234	81.2827		21.3131	70.2379		20.6379	156.794
21.7877	77.5574		21.3389	70.477		20.7175	152.491
21.8456	73.3376		21.4196	69.2654		20.8101	146.141
21.9047	77.1828		21.4637	67.4433		20.8462	152.158
21.931	82.3833		21.5477	66.979		20.9246	158.443
22.0106	84.4259		21.5823	68.5039		20.9712	162.939
22.0628	77.71		21.6246	71.7032		20.997	159.746
22.1038	74.464		21.7033	72.399		21.0671	156.132
22.137	76.012		21.7292	68.5296		21.1415	157.188
22.2251	82.5671		21.7858	66.9544		21.2042	164.856
22.2628	84.1417		21.848	69.699		21.2111	169.31
22.3036	81.1865		21.8849	71.4414		21.2502	167.783
22.3659	78.1796		21.9775	73.3016		21.3152	155.366
22.4245	80.5513		22.019	73.0656		21.3881	151.618
22.4469	81.8845		22.0699	69.1247		21.4415	158.536
22.5521	87.9691		22.1327	66.6776		21.5152	161.896
22.592	91.4442		22.1751	70.8545		21.5562	160.296
22.6402	85.4643		22.2549	71.8095		21.5909	156.644
22.6736	86.6013		22.3056	72.7565		21.6423	149.52
22.7644	86.9191		22.327	72.4451		21.6497	148.472
22.7894	90.6249		22.3754	69.8427		21.7205	153.291
22.8655	93.1174		22.4272	73.6529		21.775	161.434
22.9061	90.8095		22.487	76.5628		21.8313	161.526
22.9804	85.7805		22.5365	77.5936		21.889	157.887
23.0466	85.324		22.6045	77.9474		21.9713	154.906
23.0872	84.4062		22.6138	76.1961		22.0089	161.548
23.128	90.1882		22.7164	74.4686		22.064	163.27
23.203	91.7939		22.7511	78.6039		22.1312	164.254
23.2483	89.9601		22.84	81.2471		22.1348	164.87
23.3121	87.1016		22.8661	79.5203		22.1902	159.691
23.3631	85.9258		22.9063	77.6214		22.2555	158.371
23.3833	86.7283		22.9739	76.0708		22.3308	162.683
23.4537	88.9686		23.0237	75.1605		22.3917	167.154
23.5166	92.1329		23.0991	78.9184		22.4246	166.544
23.5473	90.0559		23.1124	81.1679		22.4673	167.541
23.5966	84.319		23.175	77.1737		22.5309	165.05
23.666	86.0359		23.231	75.8478		22.5722	166.587
23.7231	93.4182		23.2835	78.2003		22.6142	170.59
23.7584	97.646		23.3213	79.7956		22.6881	177.99
23.824	96.2844		23.3865	82.3987		22.7443	174.064
23.8758	90.2839		23.4491	79.8507		22.7683	171.091
23.94	89.1878		23.5353	79.7802		22.8238	164.511
23.984	94.4461		23.5757	78.5578		22.8974	166.361
24.058	99.4443		23.6176	78.8507		22.9663	178.446
24.1395	95.5538		23.6771	81.2586		22.9958	181.695
24.1675	91.477		23.707	82.3434		23.0079	172.489
24.215	88.8668		23.7608	79.3539		23.0971	172.222
24.2507	93.1653		23.8459	77.909		23.1528	172.887
24.3357	95.9249		23.8518	78.1319		23.2115	176.323
24.3604	97.267		23.9239	79.4819		23.234	185.509
24.4364	94.7745		23.9998	79.568		23.3082	182.194
24.4932	90.7572		24.0423	79.8971		23.3644	173.803
24.5494	88.6837		24.0836	77.519		23.3943	174.601
24.5904	94.3431		24.1327	74.67		23.4465	179.837
24.6793	98.8176		24.2089	77.1317		23.472	179.614
24.7007	98.5993		24.2817	79.8994		23.5643	180.674
24.7676	93.3881		24.3087	83.1237		23.594	176.332
24.8003	90.6915		24.358	79.2382		23.659	178.91
24.8655	92.5147		24.4137	77.632		23.7142	177.781
24.9232	98.6419		24.4554	76.7573		23.7511	181.798
24.987	99.589		24.5108	81.2086		23.8361	183.838
25.0505	96.7042		24.5541	85.3817		23.8633	185.775
25.0817	93.6011		24.5823	84.6667		23.9665	177.897
25.135	92.0424		24.6994	82.2119		24.0316	179.767
25.2172	94.0588		24.7181	78.4263		24.0129	182.355
25.2774	97.8155		24.7939	81.8882		24.0822	188.871
25.344	99.3715		24.8424	86.7148		24.1493	187.163
25.3931	96.6696		24.9103	87.7634		24.1741	182.12
25.4584	96.161		24.9357	85.5054		24.2239	172.382
25.4797	97.8954		25.0211	81.1079		24.2514	178.977
25.5495	102.515		25.0334	80.0304		24.3201	185.908
25.6102	107.637		25.1049	80.9096		24.3983	185.525
25.6255	101.509		25.1423	85.4924		24.4393	187.011
25.7022	96.4335		25.1977	86.9654		24.4915	185.334
25.7366	98.507		25.2598	84.1216		24.5281	183.82
25.7991	100.906		25.3349	80.4375		24.5907	185.082
25.8912	102.124		25.3855	81.9846		24.6276	187.408
25.9038	103.911		25.4192	83.0245		24.7096	189.216
25.9582	103.934		25.5219	88.034		24.7318	184.429
26.032	103.157		25.5652	87.888		24.8111	175.946
26.0827	102.838		25.5975	83.9379		24.8765	173.524
26.1477	105.477		25.6424	81.1779		24.8651	183.495
26.1852	108.873		25.7036	84.4999		24.919	190.425
26.244	106.947		25.7421	89.4447		25.0001	198.036
26.3037	104.727		25.8094	87.9741		25.0425	183.363
26.3519	105.177		25.8883	86.5372		25.1039	180.389
26.4326	108.835		25.9422	84.2177		25.1779	184.048
26.4779	109.327		25.9765	84.3807		25.2043	192.174
26.5293	108.597		25.9973	86.9454		25.2328	202.735
26.598	105.514		26.0916	88.2547		25.293	195.264
26.6546	102.908		26.1415	85.6876		25.3756	188.348
26.7122	106.754		26.1992	86.1374		25.3702	191.256
26.783	106.62		26.2662	85.2441		25.4515	195.914
26.7894	103.461		26.3245	83.3023		25.5191	203.379
26.8692	103.858		26.3501	87.4636		25.5378	202.489
26.9504	104.536		26.4234	89.3571		25.6056	192.154
26.9375	104.911		26.4632	88.2893		25.6664	182.26
27.0122	105.315		26.5128	85.9813		25.7289	189.688
27.0654	105.177		26.5841	87.3952		25.7599	191.84
27.1361	104.555		26.6118	91.3647		25.7789	194.879
27.1986	106.763		26.6842	94.0991		25.8531	188.748
27.249	102.621		26.737	93.4994		25.9383	178.277
27.3087	102.168		26.7963	93.3948		25.9973	178.766
27.3756	107.712		26.8344	92.929		26.0174	188.019
27.4096	110.384		26.9006	94.7856		26.0789	199.961
27.4667	109.666		26.9908	97.3261		26.1273	197.131
27.5168	107.375		26.9934	97.1942		26.2246	189.071
27.5767	105.808		27.0393	93.2734		26.2499	185.652
27.599	107.567		27.1177	90.5026		26.2914	189.916
27.6616	113.477		27.1298	89.8507		26.3299	196.659
27.7444	112.776		27.2335	93.8338		26.3819	198.788
27.7781	111.56		27.2453	95.2558		26.4609	197.769
27.8448	110.687		27.2858	96.4869		26.5017	190.854
27.9127	110.247		27.3718	95.815		26.5367	189.2
27.9568	112.465		27.4082	93.7539		26.6052	196.236
27.9722	114.602		27.4751	93.6063		26.6728	206.106
28.0758	113.329		27.5279	94.6864		26.7265	208.075
28.1205	110.341		27.6128	98.8189		26.8075	200.183
28.164	112.228		27.6631	101.432		26.827	195.636
28.2654	110.691		27.7091	96.5546		26.8611	197.121
28.2758	113.115		27.7499	94.5888		26.9185	207.466
28.3352	113.299		27.8143	95.3676		26.9783	217.643
28.3818	108.455		27.8603	96.6822		27.0445	209.72
28.474	111.01		27.9425	97.6362		27.0567	201.549
28.4899	118.145		27.9822	97.142		27.0836	198.384
28.5724	116.906		28.0403	95.3161		27.1563	201.507
28.6393	115.363		28.1268	95.1323		27.2256	212.623
28.6495	113.059		28.1196	97.9215		27.2714	218.291
28.7009	112.55		28.1554	100.023		27.3722	208.64
28.7711	112.9		28.2275	100.987		27.3894	204.909
28.8163	112.165		28.2791	95.7097		27.4545	201.805
28.8913	114.066		28.3222	95.2769		27.4923	212.598
28.9534	113.245		28.3924	99.1278		27.5387	217.312
29.024	108.11		28.4691	101.439		27.5819	216.626
29.0753	106.841		28.537	101.983		27.6514	213.9
29.1313	112.98		28.532	100.839		27.6837	207.146
29.1682	113.833		28.618	97.9277		27.7546	213.977
29.1916	113.114		28.7056	98.9502		27.8074	228.007
29.2794	111.082		28.7554	102.048		27.8378	222.43
29.3133	110.829		28.7745	103.503		27.9275	217.088
29.4304	115.391		28.845	100.595		27.9494	218.604
29.4343	123.309		28.8856	99.6944		27.9971	219.485
29.5145	120.847		28.9626	100.016		28.0274	222.574
29.5352	117.783		29.0316	101.845		28.1147	221.986
29.591	115.788		29.0747	105.599		28.1695	218.151
29.6517	117.698		29.0885	104.353		28.2045	214.029
29.736	120.379		29.1356	102.283		28.2519	213.768
29.7819	120.803		29.2158	104.449		28.3155	222.188
29.8119	117.532		29.2808	104.391		28.3677	229.453
29.8741	116.935		29.3509	105.896		28.4224	220.913
29.9284	116.25		29.3814	107.583		28.4987	214.089
29.9863	121.053		29.4455	106.537		28.5391	221.48
30.0747	124.916		29.5159	105.998		28.5627	227.064
30.0844	123.907		29.5755	105.604		28.605	229.238
30.1683	123.967		29.5966	104.412		28.6596	227.162
30.1976	120.877		29.624	107.978		28.7232	218.119
30.2413	120.91		29.7232	106.457		28.7737	215.794
30.287	125.886		29.7437	104.183		28.8323	227.451
30.3381	127.168		29.8204	104.813		28.8817	229.321
30.4072	122.728		29.8928	106.896		28.9448	230.618
30.4798	120.358		29.9129	111.102		29.0195	223.859
30.517	115.929		29.978	108.62		29.0568	223.382
30.5524	117.255		30.0296	109.524		29.101	223.543
30.6375	123.173		30.104	111.533		29.1584	225.413
30.7237	124.872		30.1215	110.972		29.201	226.49
30.7758	123.64		30.1986	110.344		29.2691	223.284
30.8065	122.597		30.2598	113.546		29.3113	221.573
30.8645	121.408		30.3071	114.341		29.3888	222.53
30.9113	124.825		30.3668	111.894		29.4333	226.064
30.9639	129.589		30.388	110.142		29.4738	231.107
31.0615	128.11		30.4527	110.215		29.5058	235.744
31.105	123.72		30.4902	114.606		29.587	229.459
31.1627	122.086		30.5542	118.841		29.6133	231.305
31.2109	124.325		30.638	118.485		29.6686	235.056
31.227	127.141		30.6755	113.266		29.7397	235.772
31.3069	127.749		30.7345	112.547		29.7398	235.873
31.3727	124.615		30.7742	116.899		29.8175	232.427
31.4325	120.126		30.8358	120.361		29.8878	236.078
31.4584	122.836		30.895	119.641		29.9144	238.647
31.552	127.288		30.9467	113.68		30.0264	230.418
31.5714	129.348		30.9933	113.42		30.0444	232.839
31.607	126.702		31.0308	116.408		30.0696	237.075
31.6655	124.599		31.0894	118.613		30.1231	235.326
31.7693	122.649		31.139	120.932		30.1756	233.686
31.8168	124.307		31.2141	118.524		30.2445	234.064
31.8533	127.665		31.2433	113.168		30.2899	233.318
31.9059	128.412		31.3134	113.282		30.3059	232.646
31.9614	125.313		31.3364	115.99		30.3696	236.534
32.0131	121.749		31.4172	119.795		30.4565	237.377
32.0765	124.557		31.4636	120.24		30.4824	236.264
32.1239	128.239		31.5351	116.066		30.5477	232.202
32.2103	130.026		31.5734	112.425		30.5871	237.853
32.2503	130.254		31.6125	117.082		30.6216	245.498
32.2896	128.005		31.6729	121.693		30.6612	247.109
32.3678	125.685		31.7311	121.853		30.7863	245.474
32.4587	127.565		31.7805	117.113		30.7965	241.072
32.4804	132.397		31.8123	114.172		30.8418	242.906
32.5198	133.631		31.8986	114.007		30.9076	251.488
32.588	130.73		31.9451	120.632		30.9704	255.881
32.6104	127.221		31.9945	120.88		30.9658	249.071
32.6845	127.237		32.0748	118.633		31.0535	245.623
32.765	130.272		32.1364	117.446		31.1041	241.195
32.839	133.374		32.1943	114.282		31.1478	248.066
32.8577	137.562		32.24	114.111		31.2078	250.6
32.8881	135.312		32.2907	119.439		31.2597	248.043
32.9444	130.03		32.3539	120.277		31.3071	239.529
33.0421	130.868		32.4149	119.616		31.3544	236.501
33.0849	138.22		32.4373	118.558		31.3836	239.803
33.1242	140.498		32.5078	121.425		31.4503	244.731
33.2091	141.393		32.5455	125.218		31.5466	247.746
33.2462	136.194		32.6305	129.042		31.5698	241.538
33.304	132.011		32.6695	127.746		31.6355	233.622
33.3537	138.03		32.7513	124.364		31.6965	235.478
33.415	142.412		32.7578	124.114		31.734	241.101
33.4424	141.775		32.8295	123.395		31.7361	249.714
33.5279	137.531		32.8767	126.325		31.8171	247.434
33.5928	134.462		32.9245	127.998		31.8758	246.075
33.6274	135.086		32.9902	127.165		31.9296	247.059
33.6786	140.81		33.038	123.795		31.9525	249.925
33.7566	143.884		33.0942	123.536		32.0407	257.602
33.7837	140.065		33.169	124.948		32.0848	254.851
33.8537	136.934		33.2024	126.724		32.1198	255.382
33.9144	136.293		33.2428	125.857		32.1873	254.67
33.9551	140.137		33.2813	123.161		32.2011	254.774
34.0128	144.455		33.3645	121.616		32.2663	260.101
34.0609	141.305		33.4121	123.05		32.3673	267.289
34.1186	135.876		33.4737	126.449		32.4005	267.329
34.1467	134.775		33.5183	125.853		32.4462	266.336
34.2246	141.361		33.5329	125.871		32.5038	266.083
34.3013	141.901		33.5982	122.331		32.5161	260.561
34.3221	141.896		33.6462	123.206		32.589	266.813
34.3796	142.093		33.7228	127.608		32.6584	269.015
34.4393	138.506		33.8001	129.126		32.6946	264.086
34.4883	141.528		33.8364	127.632		32.765	262.984
34.5463	144.111		33.8898	126.98		32.7957	260.641
34.6235	145.662		33.9322	125.371		32.86	263.109
34.6989	144.985		33.9922	128.033		32.9055	270.181
34.7649	145.012		34.0666	130.513		32.98	271.609
34.7854	145.498		34.1303	128.59		33.0282	268.301
34.8591	144.899		34.1875	126.439		33.0894	264.692
34.879	148.286		34.245	126.845		33.1341	266.716
34.973	149.473		34.2453	128.745		33.1623	272.365
35.021	146.55		34.3238	128.409		33.2363	273.206
35.0804	143.83		34.3862	130.352		33.2896	270.087
35.1327	144.095		34.4405	129.647		33.3532	262.829
35.1862	143.753		34.494	130.057		33.4166	259.99
35.2491	142.864		34.5371	128.118		33.4494	272.165
35.2981	139.074		34.5877	131.875		33.5085	275.511
35.3437	141.091		34.6328	132.57		33.5553	273.829
35.3866	140.684		34.6735	131.995		33.5951	265.703
35.4466	142.018		34.7617	132.287		33.6657	263.098
35.4938	144.641		34.7987	132.49		33.7112	270.537
35.5772	145.253		34.8807	134.669		33.7294	268.147
35.6039	144.562		34.9032	137.352		33.8061	266.429
35.6762	142.437		35.0124	137.09		33.82	265.966
35.7308	141.957		35.0531	136.552		33.8955	262.692
35.7695	145.506		35.0591	136.58		33.9719	268.723
35.8028	149.1		35.1185	135.721		33.9629	272.763
35.8921	150.964		35.1695	134.161		34.0538	271.953
35.9649	148.946		35.2399	132.745		34.0973	272.523
35.9951	146.638		35.3221	132.589		34.1659	274
36.0931	149.692		35.315	135.181		34.2129	276.948
36.1122	153.102		35.3957	133.716		34.2535	277.16
36.1751	152.663		35.456	131.409		34.2755	287.789
36.2278	151.679		35.5195	133.614		34.3541	282.676
36.2817	149.022		35.5573	136.391		34.4201	279.497
36.3324	149.968		35.656	134.163		34.4537	279.869
36.3912	155.207		35.6693	133.152		34.4834	278.994
36.4501	159.182		35.7261	133.618		34.579	286.771
36.4991	159.723		35.8106	133.599		34.606	285.843
36.5884	155.098		35.8329	135.582		34.6403	283.376
36.651	151.14		35.8982	137.539		34.7015	285.879
36.6618	154.748		35.9607	139.061		34.7803	287.014
36.7267	158.585		36.0123	137.337		34.8271	288.43
36.7876	159.882		36.101	136.984		34.8918	286.385
36.8476	156.241		36.1611	140.07		34.937	289.038
36.8873	151.741		36.1741	142.325		34.9908	287.748
36.9521	154.937		36.2398	139.742		35.0345	289.847
36.9703	160.029		36.2771	135.47		35.071	294.686
37.0679	162.833		36.34	133.912		35.1714	292.444
37.1124	160.335		36.405	136.777		35.2368	296.743
37.1745	157.575		36.5092	142.776		35.2663	299.287
37.2367	155.776		36.525	140.857		35.3299	295.244
37.2814	158.397		36.5771	137.486		35.3649	297.267
37.3098	162.036		36.6323	137.556		35.4008	300.366
37.4266	164.839		36.6821	140.447		35.4442	299.769
37.4726	164.737		36.7464	143.815		35.4974	300.988
37.5105	159.662		36.7962	144.93		35.5555	292.553
37.5904	156.891		36.829	144.26		35.6285	290.262
37.6287	160.573		36.9004	142.056		35.6722	293.439
37.6658	164.026		36.929	139.634		35.7002	298.172
37.7303	163.877		37.0334	144.62		35.7687	298.566
37.7794	159.648		37.079	148.661		35.8289	295.458
37.8092	155.313		37.1089	147.284		35.8678	293.886
37.9037	157.017		37.1683	144.153		35.9434	293.276
37.958	161.837		37.2339	144.391		35.9976	293.856
38.0029	166.141		37.2719	146.155		36.0301	299.006
38.09	166.672		37.3086	150.159		36.1179	300.417
38.1159	161.697		37.3784	152.538		36.1245	294.749
38.1771	159.881		37.4254	151.127		36.175	293.588
38.2224	163.091		37.4709	147.602		36.2641	297.74
38.308	166.829		37.5502	147.83		36.3018	307.908
38.3377	168.963		37.6018	150.88		36.335	307.728
38.4269	168.227		37.6654	155.497		36.3709	303.274
38.4875	161.892		37.7424	154.324		36.4404	300.357
38.5433	164.021		37.7497	151.678		36.5332	306.209
38.5651	166.889		37.7906	150.729		36.5776	313.18
38.6159	169.485		37.8552	148.511		36.6218	318.288
38.6756	170.316		37.9285	150.422		36.6834	318.184
38.7129	167.384		37.9937	154.559		36.7232	315.099
38.7961	165.951		38.0383	156.079		36.7662	311.411
38.8531	170.19		38.0676	152.547		36.8405	313.362
38.9132	174.962		38.1318	150.507		36.8736	319.052
38.9915	173.461		38.2148	152.313		36.9371	319.812
39.0165	168.65		38.293	157.384		37.0019	320.392
39.0615	165.173		38.338	160.163		37.0419	314.631
39.1005	169.057		38.3562	156.918		37.0683	309.539
39.1682	171.189		38.3864	152.783		37.1196	312.567
39.2101	171.852		38.4409	152.154		37.1824	321.221
39.2777	171.642		38.4868	153.602		37.2612	322.496
39.3518	166.681		38.5954	161.228		37.2695	316.599
39.3703	168.812		38.6502	157.938		37.3262	312.136
39.4524	169.021		38.7297	152.882		37.3608	313.035
39.5322	171.68		38.7672	149.904		37.4381	319.021
39.6042	168.219		38.7799	150.232		37.4671	321.161
39.6278	166.165		38.8503	154.738		37.5289	318.791
39.6877	167.497		38.9088	159.174		37.5668	319.55
39.7493	168.174		38.936	155.594		37.624	317.391
39.786	168.659		39.0087	151.097		37.688	317.348
39.8537	167.898		39.0643	149.257		37.7279	319.235
39.9297	165.501		39.1504	155.83		37.8072	328.515
39.9483	168.975		39.1656	159.638		37.8494	321.935
40.0529	168.474		39.2026	161.194		37.9204	310.996
40.0794	169.014		39.2768	157.898		37.965	313.231
40.1499	172.454		39.3323	154.234		38.0177	324.45
40.144	175.836		39.4014	156.884		38.0564	332.586
40.2451	178.845		39.4488	161.494		38.1108	330.164
40.2843	179.189		39.4926	162.677		38.1303	321.295
40.3233	177.451		39.5768	158.087		38.2236	321.949
40.3798	177.937		39.6341	156.688		38.263	327.91
40.4634	178.874		39.6841	155.265		38.3231	330.19
40.487	176.483		39.736	158.836		38.3722	327.874
40.5763	176.725		39.7784	162.543		38.4278	324.03
40.6006	174.425		39.843	160.688		38.4621	320.941
40.6647	171.619		39.8916	160.6		38.5469	329.023
40.7217	172.963		39.96	160.287		38.5823	334.088
40.7971	174.87		39.9771	163.089		38.6326	335.778
40.8296	173.14		40.0386	168.137		38.682	335.205
40.9076	174.352		40.1126	167.93		38.7325	328.767
40.9667	173.437		40.1572	166.597		38.799	330.881
41.0032	178.308		40.2221	165.111		38.8378	335.839
41.0356	180.696		40.2741	165.628		38.8736	338.888
41.1133	183.828		40.3186	165.829		38.9387	341.037
41.1347	184.617		40.3675	169.877		38.9966	337.877
41.2089	182.399		40.4316	168.805		39.0555	332.829
41.261	180.719		40.4842	166.945		39.0848	341.76
41.3458	184.41		40.5095	164.369		39.153	342.693
41.393	188.496		40.6069	164.005		39.2056	347.238
41.4435	188.118		40.6739	167.508		39.2805	344.194
41.4969	184.626		40.7027	168.875		39.2961	333.614
41.55	183.15		40.7884	166.025		39.3676	336.206
41.6194	184.834		40.8391	164.451		39.4034	339.89
41.6865	188.273		40.8821	163.879		39.4454	339.891
41.7089	187.849		40.9498	164.937		39.5122	336.383
41.754	183.597		40.9882	166.423		39.5738	338.465
41.8518	181.614		41.0315	169.615		39.6407	340
41.892	187.376		41.0901	168.72		39.7047	336.057
41.9253	187.446		41.1518	168.662		39.7388	336.565
41.9981	187.48		41.2157	165.684		39.798	342.99
42.0456	184.53		41.2638	168.782		39.8603	343.586
42.1055	187.383		41.2912	172.305		39.8931	341.271
42.1578	189.139		41.3711	172.079		39.9592	344.177
42.2115	191.299		41.4049	167.865		39.995	341.823
42.2693	195.815		41.4585	164.176		40.0776	348.696
42.3313	193.027		41.5013	165.855		40.1136	346.371
42.3856	189.841		41.581	170.292		40.172	345.036
42.4198	193.558		41.6255	171.904		40.1993	340.523
42.4978	195.644		41.6908	168.834		40.2756	336.097
42.5588	195.443		41.7599	169.29		40.2975	345.064
42.605	193.071		41.7891	168.007		40.3387	349.116
42.6499	191.424		41.8563	167.312		40.4122	347.374
42.7476	190.599		41.9148	170.552		40.4683	345.546
42.7644	191.68		41.9177	170.768		40.523	342.083
42.8396	194.403		41.99	169.131		40.5605	344.711
42.9049	196.368		42.0678	168.925		40.6257	344.628
42.9527	192.63		42.119	167.868		40.68	346.938
42.9808	187.969		42.1611	170.125		40.7062	345.107
43.0783	191.855		42.2044	173.492		40.7801	338.953
43.0813	192.208		42.2422	172.128		40.7954	340.536
43.1414	191.589		42.3216	171.072		40.8748	343.277
43.1897	192.235		42.4127	170.727		40.9186	344.011
43.2771	191.553		42.4262	172.157		40.9746	347.779
43.3363	194.198		42.4663	173.295		41.0148	346.022
43.359	194.893		42.5739	172.908		41.0785	342.094
43.4687	194.986		42.6279	172.653		41.1466	345.404
43.494	194.176		42.6793	173.58		41.2204	349.055
43.5662	192.924		42.7108	175.016		41.256	354.026
43.6233	191.451		42.7662	176.154		41.317	350.284
43.6559	194.873		42.8271	177.67		41.3573	345.19
43.7196	195.742		42.8487	173.976		41.4152	348.168
43.7649	193.907		42.9213	173.757		41.4483	356.512
43.7697	195.256		42.9909	174.914		41.4914	365.448
43.8668	194.354		43.0228	174.082		41.5648	363.663
43.9415	195.26		43.0976	173.804		41.5847	360.708
43.9921	196.411		43.1438	175.254		41.6235	357.189
44.044	197.172		43.2193	175.534		41.7054	363.465
44.1036	200.138		43.2591	174.639		41.7298	374.079
44.1871	198.352		43.2872	176.679		41.8002	370.422
44.23	197.485		43.3711	176.724		41.8739	362.606
44.2882	201.098		43.4104	174.99		41.8922	358.772
44.3355	200.807		43.443	177.741		41.9422	360.572
44.4052	201.607		43.4873	176.313		42.0123	368.025
44.4701	200.962		43.563	176.462		42.0791	375.922
44.5245	201.726		43.5959	176.415		42.1101	375.217
44.5803	201.409		43.6586	178.447		42.1959	371.816
44.6032	200.751		43.7102	180.457		42.2612	369.977
44.677	202.068		43.7687	180.449		42.3073	373.096
44.7112	201.693		43.8464	179.706		42.3179	385.935
44.7794	198.46		43.861	179.573		42.3911	383.903
44.8375	198.133		43.9346	181.013		42.4327	378.822
44.8865	200.342		43.986	183.007		42.511	379.828
44.9227	202.833		44.0424	182.843		42.5475	377.151
45.0031	203.579		44.1106	182.238		42.599	382.791
45.0709	201.564		44.147	181.55		42.6335	387.19
45.1105	199.127		44.2224	187.206		42.6952	383.652
45.1727	202.491		44.2921	186.688		42.7464	378.722
45.2155	206.654		44.3416	184.12		42.8058	375.602
45.2574	208.661		44.3822	185.523		42.8628	381.789
45.3131	209.947		44.4376	185.784		42.9168	386.722
45.4224	206.862		44.5059	185.966		42.9406	387.512
45.4645	206.764		44.5697	186.854		42.9724	385.736
45.4917	209.073		44.6215	187.289		43.0435	382.298
45.5519	212.025		44.6776	186.698		43.1204	382.927
45.6448	213.356		44.7237	188.916		43.1646	387.817
45.7041	209.816		44.768	186.129		43.2153	395.189
45.734	205.679		44.8186	186.434		43.2766	396.234
45.7598	206.4		44.869	188.251		43.3099	388.801
45.8195	210.014		44.9367	189.517		43.3842	390.246
45.9043	210.786		44.9944	189.408		43.4441	395.248
45.9267	209.265		45.0645	190.014		43.5103	395.248
45.973	205.499		45.0862	190.204		43.5562	394.135
46.0471	207.013		45.1415	191.978		43.6181	391.209
46.0709	211.86		45.2162	193.044		43.6598	385.886
46.1287	216.781		45.2417	193.162		43.6719	390.955
46.2019	214.87		45.2722	189.956		43.7732	393.983
46.2287	209.096		45.3653	191.605		43.8194	395.134
46.3212	208.835		45.3758	191.495		43.8825	396.123
46.3583	210.963		45.4837	193.22		43.9266	395.425
46.4243	212.279		45.5304	191.839		43.9575	396.811
46.4862	211.965		45.5959	193.016		44.0091	404.965
46.5188	212.182		45.6554	194.247		44.0547	406.273
46.6082	210.488		45.7039	193.471		44.1154	404.861
46.6427	212.301		45.7496	194.621		44.1785	404.611
46.7154	216.84		45.7788	196.792		44.2192	404.956
46.802	221.378		45.8391	196.803		44.2655	403.314
46.8209	217.944		45.9004	196.695		44.3146	406.951
46.8931	216.483		45.971	195.063		44.3923	407.065
46.9773	215.865		46.0306	194.893		44.4354	409.375
46.9913	217.693		46.0597	199.323		44.5046	412.719
47.0511	221.591		46.1285	202.073		44.5456	411.458
47.1041	222.779		46.2077	199.612		44.6199	411.024
47.1519	222.096		46.2264	197.172		44.6579	412.244
47.2057	218.774		46.2818	198.393		44.7204	414.458
47.2182	214.151		46.333	201.641		44.759	417.429
47.3099	216.36		46.3827	201.747		44.7928	415.673
47.3672	217.767		46.4412	201.405		44.8635	411.867
47.4307	218.58		46.5022	198.007		44.9015	412.373
47.4942	216.46		46.5254	198.542		44.9908	408.107
47.5244	216.65		46.5726	198.31		45.0106	412.532
47.5809	215.274		46.6653	202.673		45.1095	417.613
47.6655	218.056		46.7044	203.941		45.1429	416.427
47.6962	221.821		46.7539	200.219		45.2098	413.476
47.7881	222.523		46.7967	200.348		45.2167	416.172
47.8098	216.929		46.8683	204.644		45.2777	421.729
47.8569	217.932		46.9248	206.528		45.3079	422.811
47.9232	217.497		46.968	205.198		45.3771	423.349
47.9852	219.194		47.0405	204.173		45.4491	423.997
48.0535	225.451		47.105	202.425		45.4744	421.632
48.0897	221.186		47.1297	200.459		45.5222	424.705
48.1794	220.152		47.1937	205.768		45.5982	431.691
48.229	219.411		47.2603	208.568		45.6378	428.503
48.2849	222.301		47.3307	206.98		45.6973	431.425
48.3342	227.372		47.3678	204.108		45.7252	428.542
48.3971	227.774		47.4138	201.986		45.7609	432.39
48.4397	229.5		47.5089	207.168		45.8612	434.859
48.4634	226.227		47.5629	211.838		45.9015	432.647
48.5465	228.37		47.5892	210.623		45.944	435.437
48.6187	231.624		47.6639	209.512		46.0142	439.641
48.6657	233.201		47.7049	206.104		46.0232	439.479
48.7305	232.833		47.7332	206.348		46.1317	442.035
48.7802	228.577		47.8064	209.846		46.1812	443.629
48.8416	229.254		47.8598	210.596		46.2127	445.997
48.8871	235.396		47.8882	208.316		46.2837	447.314
48.9321	235.095		47.9415	209.611		46.3231	443.672
49.033	234.623		48.0226	209.688		46.3787	439.373
49.0781	233.157		48.0474	211.541		46.4573	444.755
49.1177	231.608		48.119	212.295		46.5013	444.253
49.1605	236.041		48.1812	211.501		46.5203	444.181
49.2238	237.804		48.2295	210.613		46.5612	445.568
49.2739	238.043		48.2864	209.16		46.6235	447.798
49.3299	240.533		48.3276	210.267		46.6961	447.018
49.4081	237.925		48.395	214.419		46.7512	446.707
49.4531	239.35		48.4446	217.466		46.7969	447.284
49.5305	238.187		48.5218	212.231		46.8373	449.797
49.597	238.631		48.5613	211.78		46.8805	456.02
49.6006	239.194		48.6049	217.282		46.9329	450.632
49.6458	236.719		48.6869	214.846		47.0149	450.674
49.7419	236.785		48.7223	215.807		47.0597	444.67
49.8062	237.281		48.7524	217.386		47.1113	444.438
49.8339	237.206		48.8156	215.421		47.1739	451.255
49.9145	239.758		48.8896	214.316		47.1888	456.651
49.9709	236.961		48.9386	215.451		47.2543	456.634
50.0202	237.774		48.9722	218.561		47.3027	457.989
50.0883	238.256		49.0596	218.726		47.3371	455.625
50.131	239.505		49.0841	218.312		47.4278	457.266
50.2115	242.135		49.1514	218.856		47.4563	467.836
50.2409	242.595		49.2069	218.728		47.4977	471.817
50.2979	241.332		49.2529	219.99		47.5674	468.773
50.3257	239.691		49.3204	221.948		47.6207	463.762
50.3836	241.887		49.3581	224.949		47.6684	463.817
50.4305	244.087		49.4269	223.671		47.7472	467.339
50.488	246.462		49.4601	218.439		47.7779	467.284
50.5333	245.679		49.5181	221.217		47.8343	461.955
50.611	244.214		49.5765	220.628		47.8583	464.781
50.6511	245.942		49.6501	224.62		47.9193	461.228
50.7079	248.151		49.6832	228.531		47.9736	463.007
50.7672	249.001		49.7671	226.128		48.0375	466.431
50.8383	247.904		49.8068	222.858		48.1113	467.264
50.8746	246.752		49.8867	223.007		48.1483	465.594
50.9412	245.287		49.954	227.259		48.1849	461.159
51.006	245.771		49.9934	228.539		48.2538	464.319
51.0874	248.112		50.0486	230.699		48.3133	473.376
51.1335	250.712		50.0928	229.264		48.3547	476.17
51.1893	250.063		50.1427	226.566		48.4382	477.206
51.2195	251.107		50.1851	230.691		48.4911	476.612
51.2925	250.688		50.2198	233.977		48.4765	476.293
51.3293	252.844		50.3011	232.136		48.5498	477.524
51.4181	256.638		50.3409	230.607		48.6408	480.669
51.4295	254.948		50.3842	225.149		48.6874	478.195
51.5186	251.666		50.4726	227.207		48.7328	481.49
51.5731	250.604		50.5026	232.59		48.8067	477.486
51.6366	250.987		50.5713	233.736		48.8507	475.543
51.6529	252.992		50.6564	230.578		48.9034	482.709
51.7546	252.422		50.6988	226.598		48.891	484.685
51.8084	252.863		50.7513	228.201		48.9715	485.728
51.8423	253.791		50.7675	230.708		49.0481	486.567
51.8876	252.068		50.8536	235.056		49.1265	482.195
51.9823	253.65		50.8996	232.666		49.1478	486.185
52.0073	256.114		50.9771	230.912		49.2121	487.943
52.0611	258.737		50.9901	230.813		49.267	492.267
52.0796	256.797		51.0824	234.972		49.3262	495.527
52.192	256.691		51.1106	238.643		49.3848	489.086
52.2398	259.08		51.1838	238.652		49.4144	486.622
52.2983	259.277		51.2401	236.486		49.4831	489.782
52.3325	263.41		51.2552	234.831		49.5402	499.639
52.3679	263.991		51.3549	236.699		49.5797	500.524
52.49	259.74		51.3828	238.604		49.5778	502.067
52.5195	260.709		51.4602	237.24		49.6924	493.548
52.5938	262.208		51.5025	238.921		49.7201	491.865
52.6278	263.102		51.535	236.283		49.7745	499.087
52.6635	262.669		51.6363	237.561		49.8261	501.813
52.7323	258.841		51.6771	241.475		49.8697	502.029
52.7964	258.752		51.7151	241.22		49.9378	499.064
52.8437	261.285		51.7884	240.906		49.9755	492.207
52.899	263.515		51.7944	244.111		50.0038	493.536
52.9556	263.29		51.8826	244.467		50.0833	496.839
53.0415	260.226		51.9297	243.978		50.1687	503.775
53.0885	258.342		52.0001	243.48		50.2039	503.069
53.1574	260.269		52.0552	244.763		50.2604	495.585
53.1726	263.904		52.0805	244.056		50.3037	489.956
53.2513	263.577		52.1506	242.374		50.3351	502.521
53.3158	264.223		52.2035	240.723		50.3768	510.648
53.3862	265.425		52.2564	243.464		50.4477	510.281
53.3797	265.706		52.3258	244.974		50.4951	507.46
53.4573	266.443		52.3884	244.971		50.5849	503.717
53.5327	269.652		52.4296	246.176		50.629	502.416
53.6132	269.616		52.4884	246.731		50.6512	512.783
53.6266	269.903		52.5513	245.255		50.694	519.814
53.67	266.491		52.6143	243.329		50.7866	512.005
53.7291	265.318		52.6301	246.874		50.8096	506.918
53.8074	267.016		52.6982	248.422		50.8683	503.04
53.8068	267.35		52.7792	248.962		50.908	509.463
53.8958	270.481		52.822	244.167		51.0011	516.288
53.9917	268.487		52.897	244.295		51.0011	518.511
54.0151	269.652		52.9149	246.6		51.0831	512.212
54.0755	271.028		52.9856	249.715		51.1234	510.811
54.1273	271.594		53.0158	249.205		51.1894	513.997
54.1686	274.55		53.0679	248.833		51.2528	518.939
54.2424	274.356		53.1454	244.912		51.2599	521.413
54.2943	273.962		53.1809	248.674		51.3432	522.568
54.3362	273.075		53.2591	252.014		51.414	523.464
54.4471	275.366		53.3102	249.121		51.444	517.78
54.4621	277.441		53.3724	245.001		51.4979	514.531
54.533	278.877		53.4307	245.983		51.5643	516.149
54.5931	276.912		53.4636	249.738		51.595	523.799
54.6096	273.537		53.5306	253.709		51.6951	524.324
54.6561	277.127		53.5935	253.318		51.7548	522.173
54.7242	277.652		53.6315	253.881		51.7553	523.368
54.7693	278.254		53.7064	254.427		51.8489	524.708
54.839	279.05		53.7498	255.752		51.8717	525.776
54.9051	279.192		53.8043	256.59		51.9357	525.021
54.9546	276.702		53.8428	259.743		51.9474	525.021
55.0189	279.077		53.9287	258.583		52.0392	528.482
55.035	281.198		53.9873	255.759		52.0766	526.493
55.143	280.926		54.0477	257.572		52.0982	523.331
55.2078	279.47		54.0485	259.211		52.1731	525.238
55.2314	280.017		54.1073	260.019		52.2293	524.211
55.2801	281.958		54.1589	261.803		52.2797	524.484
55.3371	287.416		54.2447	261.282		52.3338	523.965
55.359	287.117		54.2916	258.326		52.3799	522.913
55.435	284.642		54.3337	260.163		52.4662	523.838
55.5013	283.733		54.3746	261.691		52.4946	528.896
55.5584	284.378		54.4291	261.735		52.514	525.499
55.6343	285.617		54.521	262.035		52.6053	526.288
55.6654	286.385		54.5726	262.484		52.6478	526.419
55.7055	287.147		54.63	263.869		52.6898	532.272
55.7535	287.106		54.6789	264.862		52.7647	533.589
55.8409	289.801		54.7434	265.196		52.8288	540.831
55.9044	290.962		54.7992	265.489		52.8762	538.527
55.9357	291.817		54.8057	266.444		52.8872	539.166
			54.8105	266.217

## Sheet: Fig. 3f
MI-M2DP	2×MI-M2DP	MI-B2DP
90.41	45.81	151.79
70.49	36.05	136.24
107.07	39.88	125.95
100.25	51.26	148.82
81.98	57.03	139.79
73.52	44.39	159.01
99.81	47.08	164.67
92.95	38.58	163.15
105.29	50.13	153.92
81.55	47.93	170.91

## Sheet: Fig. 3g
Thickness (nm)	Young's modulus (GPa)
2.1	151
1	41.8
1	45.6
4.7	26
317	15.3
230	6.35
1.4	48.8
1.4	29.7
1.5	6
1.5	8
12.8	12.7
100	30
16	46
2.5	6
180	23
15	5
5	0.98
0.9	12

## Sheet: Fig. 3h
MI-M2DP			2×MI-M2DP			MI-B2DP
0	0		0	0		0	0
0	3.59573		0.1038	7.11751		0.2172	-1.75391
0.2	-1.19718		0.2494	1.87909		0.3362	-2.0639
0.3	2.69692		0.4097	7.81143		0.4854	-3.62967
0.5	5.23256		0.5393	5.5546		0.6349	-0.90964
0.6	3.88951		0.6868	5.24359		0.773	-1.52969
0.8	4.01701		0.8385	5.67577		0.8998	2.70004
0.9	9.42201		0.9714	6.54446		1.0666	-1.36841
1.1	8.1559		1.1334	7.52344		1.2049	-0.30173
1.2	11.1112		1.2743	4.5126		1.3609	-7.02005
1.4	13.625		1.4397	8.71528		1.5114	-0.72974
1.5	16.7738		1.593	5.13748		1.6304	-3.74603
1.7	13.8601		1.7549	4.93323		1.7962	5.50137
1.9	9.54033		1.9046	5.37229		1.9485	3.21921
2	14.503		2.0633	7.68417		2.0842	6.09418
2.2	12.7357		2.192	9.74812		2.2195	7.32419
2.3	14.7385		2.3585	15.5108		2.3738	3.48508
2.5	12.9932		2.5091	11.1459		2.5136	7.89246
2.6	15.5974		2.6572	12.7508		2.6788	1.80789
2.8	15.2105		2.7993	13.8897		2.8382	10.4184
2.9	16.3098		2.9707	14.447		2.9545	3.69394
3.1	14.1555		3.1146	14.3428		3.117	10.3509
3.2	10.0306		3.2583	13.5604		3.2494	5.97229
3.4	15.8127		3.4165	16.6882		3.4304	11.0749
3.5	20.5467		3.5568	14.5452		3.5675	3.93213
3.7	27.2086		3.7137	16.6995		3.7021	5.32868
3.8	24.9315		3.8646	10.1235		3.8507	6.63657
4	28.0995		4.0204	10.1313		4.0056	8.70014
4.1	21.6511		4.1797	9.53447		4.1418	12.5306
4.3	27.2047		4.3449	12.1881		4.2872	9.81815
4.5	20.7734		4.4666	11.0648		4.4184	15.7008
4.6	22.7153		4.6282	15.0194		4.5846	10.5658
4.8	24.7568		4.7928	14.579		4.7252	16.9603
4.9	28.7152		4.9331	15.7138		4.8698	13.5933
5.1	33.0091		5.0932	17.9303		5.0242	20.1984
5.2	33.3454		5.2334	17.0034		5.1816	19.9248
5.4	33.1024		5.4043	19.5123		5.323	20.1268
5.5	32.1835		5.5599	15.0597		5.4518	16.8575
5.7	39.1015		5.6921	18.782		5.6088	17.4333
5.9	39.8454		5.8504	19.8417		5.7668	19.1731
6	38.9137		5.9965	18.8904		5.923	18.2153
6.2	35.531		6.1554	17.317		6.0569	18.8741
6.3	36.6365		6.3106	15.7391		6.1891	14.4972
6.5	37.2877		6.4709	16.7873		6.326	23.8379
6.6	34.252		6.6221	14.2652		6.4972	19.9028
6.8	33.808		6.7906	14.8163		6.6608	24.9084
7	36.3265		6.9412	13.929		6.7963	22.2623
7.1	37.5768		7.0966	18.3934		6.9234	24.0832
7.2	35.2715		7.2407	18.6969		7.0929	21.629
7.4	39.048		7.3866	21.3401		7.2394	23.4046
7.6	40.3055		7.5342	19.1238		7.3739	24.7243
7.7	40.8012		7.695	18.4613		7.5389	24.1952
7.9	40.4451		7.8385	17.6401		7.6932	28.6486
8	47.7991		8.0065	18.3697		7.8212	24.5879
8.2	46.8496		8.1518	20.9713		7.9815	34.1693
8.4	44.0998		8.3367	19.4446		8.1308	34.2235
8.5	41.917		8.4919	21.8943		8.2736	36.8443
8.7	39.5384		8.6269	20.5364		8.4282	35.5528
8.8	40.386		8.7809	22.4651		8.5694	38.5835
9	40.5843		8.9359	25.6686		8.744	41.1281
9.1	44.5484		9.1165	29.8375		8.8688	42.8323
9.3	42.4658		9.2612	28.3007		9.0234	42.9716
9.5	42.4581		9.4045	27.4167		9.1737	40.9705
9.6	44.184		9.5836	28.5678		9.3287	41.5339
9.8	46.5747		9.7259	25.577		9.4843	40.6889
9.9	44.705		9.8762	28.0104		9.6374	40.5095
10.1	44.1769		10.0125	27.2776		9.7872	36.0528
10.3	50.5637		10.1709	30.524		9.8967	39.9373
10.4	46.9258		10.33	28.2066		10.0562	37.635
10.6	52.5451		10.4653	29.4857		10.2207	42.3987
10.7	54.261		10.641	26.8		10.3799	38.0365
10.9	55.109		10.8005	31.5705		10.5401	44.364
11.1	54.3066		10.9476	29.8966		10.6567	51.6086
11.2	54.3426		11.0812	23.0234		10.8161	46.7622
11.3	56.3802		11.2517	25.3974		10.9632	54.149
11.5	55.8401		11.41	26.8582		11.12	48.7028
11.7	57.4842		11.5837	29.4881		11.2269	54.7208
11.8	55.284		11.7162	33.1258		11.3871	52.1709
12	59.8747		11.8712	34.2716		11.5508	59.0604
12.1	59.1329		12.0432	31.6523		11.6964	55.8479
12.3	62.1706		12.1763	35.5056		11.8554	54.8728
12.4	62.1654		12.3287	31.671		12.0021	51.571
12.6	65.5678		12.4926	34.5955		12.16	54.5823
12.8	62.2774		12.6607	33.7456		12.303	57.3725
12.9	65.318		12.7952	37.3093		12.4778	56.8198
13.1	63.7528		12.9411	36.8209		12.6528	62.1581
13.2	63.821		13.1017	36.8864		12.761	62.4286
13.4	64.107		13.2744	38.9678		12.9225	62.2848
13.5	70.4989		13.4518	34.9124		13.0625	59.5575
13.7	67.2747		13.5846	40.1542		13.2215	67.0885
13.8	67.8197		13.7349	36.0872		13.3775	68.0125
14	71.9482		13.9192	36.7088		13.5244	72.9306
14.2	71.9495		14.0609	39.9521		13.6854	71.3268
14.3	70.907		14.2103	43.9278		13.8341	72.6565
14.5	73.6359		14.3606	42.1506		13.9815	72.9449
14.7	76.5649		14.5409	43.4548		14.1225	68.7259
14.8	75.1071		14.7076	43.3205		14.2716	72.5899
14.9	76.4127		14.8423	43.8187		14.414	66.7264
15.1	71.9129		14.9986	43.1865		14.5802	70.4271
15.3	75.0048		15.137	39.8043		14.7256	62.7122
15.4	71.6222		15.3105	40.602		14.8661	67.6076
15.6	71.7048		15.4372	38.1818		15.0197	68.1643
15.8	74.1028		15.6165	39.0249		15.1707	72.3084
15.9	77.5302		15.7407	36.4123		15.3139	77.2224
16.1	83.9558		15.8991	43.4123		15.4746	77.566
16.2	83.6378		16.0516	45.2323		15.6409	77.1045
16.4	89.766		16.2376	47.4094		15.7706	80.3056
16.5	84.7576		16.3648	49.5276		15.9247	77.4226
16.7	83.942		16.5004	49.7471		16.0956	75.7491
16.9	83.8126		16.68	51.9122		16.2305	89.0424
17	88.164		16.8343	50.6553		16.3712	87.4148
17.2	92.8392		16.9828	49.797		16.5183	95.9672
17.3	95.1423		17.1525	45.4284		16.6993	86.6892
17.5	95.3016		17.3116	49.0544		16.8268	90.4587
17.7	94.5578		17.461	43.1459		16.9745	89.8748
17.8	92.6196		17.6073	48.3436		17.1257	92.0767
17.9	91.9517		17.7643	44.3205		17.2903	94.9507
18.1	94.6754		17.9355	45.4474		17.4242	91.9981
18.3	92.7645		18.0787	45.41		17.5719	97.4932
18.4	95.4965		18.2431	47.9787		17.7411	90.7108
18.6	94.1827		18.3937	51.0495		17.888	96.2505
18.7	93.8073		18.5163	49.5955		18.023	89.7344
18.9	97.1091		18.6889	53.6485		18.1808	98.0319
19.1	99.5393		18.8413	53.7149		18.3363	93.6285
19.2	99.8209		19.0399	58.6112		18.4905	97.2084
19.4	100.341		19.1559	56.2546		18.6498	89.375
19.5	103.913		19.3332	57.469		18.7788	97.038
19.7	103.36		19.4975	56.4126		18.9381	91.1892
19.9	106.926		19.6252	54.7419		19.0814	98.644
20	109.663		19.8032	56.9636		19.2391	100.848
20.2	107.45		19.9664	58.0036		19.4032	104.726
20.3	108.842		20.0983	55.9052		19.5662	100.458
20.5	109.676		20.2732	53.8397		19.678	103.592
20.7	106.818		20.4182	53.5279		19.8419	100.944
20.8	107.38		20.5833	56.3409		20.019	103.762
21	111.103		20.735	59.1497		20.1718	106.626
21.1	104.652		20.9001	60.7694		20.3112	105.846
21.3	104.413		21.0558	59.1908		20.4774	111.704
21.5	107.364		21.2038	60.2781		20.6258	110.063
21.6	109.795		21.3608	62.3747		20.7737	111.265
21.8	110.729		21.4955	64.3137		20.8975	106.887
21.9	117.916		21.6453	62.7037		21.0478	109.458
22.1	120.979		21.8305	66.0059		21.2009	110.611
22.3	120.435		21.9905	62.5087		21.3579	114.824
22.4	119.116		22.143	66.0224		21.4983	119.818
22.6	114.078		22.2892	61.4459		21.6503	120.614
22.7	116.767		22.4369	64.6908		21.8232	118.656
22.9	122.484		22.6011	63.1172		21.9535	119.119
23.1	121.127		22.7677	63.616		22.1181	116.382
23.2	120.287		22.9296	68.4045		22.2587	122.846
23.3	126.611		23.0474	67.0392		22.3931	121.469
23.5	126.981		23.2406	71.0977		22.5718	128.194
23.7	127.766		23.4001	68.3693		22.7142	128.649
23.9	129.98		23.5361	69.9203		22.8774	130.322
24	130.204		23.6937	68.1568		23.027	129.202
24.2	125.861		23.8557	69.6462		23.1673	128.411
24.3	124.264		24.0135	69.7602		23.3344	129.829
24.5	123.642		24.1538	69.9842		23.4645	129.721
24.6	123.517		24.3325	66.624		23.6106	132.218
24.8	131.925		24.4505	72.0508		23.7731	131.781
24.9	130.073		24.6068	73.5764		23.9042	128.507
25.1	131.54		24.7978	76.3161		24.0923	131.963
25.3	131.014		24.9598	75.9869		24.2571	134.333
25.4	134.006		25.0986	78.8955		24.3978	138.042
25.6	135.802		25.2625	77.5466		24.553	140.189
25.7	134.961		25.4313	76.7825		24.6862	138.692
25.9	138.399		25.5793	76.3809		24.8277	140.931
26.1	139.041		25.7251	77.5337		24.9883	139
26.2	139.382		25.8905	74.5922		25.113	140.021
26.4	139.44		26.0378	75.8018		25.3003	141.607
26.5	143.819		26.2138	75.112		25.4543	137.276
26.7	144.895		26.3459	78.7999		25.6162	145.912
26.8	141.584		26.4999	75.4257		25.7271	146.987
27	143.828		26.645	77.0872		25.9036	155.337
27.2	148.774		26.8221	77.8128		26.0383	158.015
27.3	144.486		26.9772	81.3733		26.2046	159.188
27.5	145.163		27.1256	85.5927		26.3467	159.064
27.6	150.514		27.2607	85.7707		26.4844	159.519
27.8	150.855		27.4427	87.0068		26.6632	162.763
28	148.247		27.6015	85.0176		26.8244	167.181
28.1	147.685		27.7471	88.1213		26.9562	165.549
28.3	144.148		27.9148	87.703		27.1182	165.908
28.5	143.654		28.0437	91.9896		27.2508	168.457
28.6	148.11		28.207	89.0263		27.414	162.074
28.8	149.259		28.3821	91.7349		27.5688	167.916
28.9	148.166		28.5391	88.5082		27.7057	166.023
29.1	153.254		28.6942	91.9849		27.8664	171.628
29.2	157.858		28.8528	90.0975		28.031	170.523
29.4	159.237		29.0228	90.756		28.1855	175.731
29.6	157.877		29.1739	90.9011		28.346	175.911
29.7	159.351		29.3283	92.3464		28.4801	176.119
29.9	162.407		29.476	93.9771		28.6595	176.847
30.1	164.341		29.6203	92.7822		28.8179	178.622
30.2	159.475		29.7909	95.908		28.956	182.216
30.4	163.275		29.9751	93.1211		29.0945	181.994
30.5	162.666		30.1181	97.913		29.2505	190.8
30.7	165.541		30.2805	94.5385		29.417	188.8
30.9	162.524		30.4394	100.912		29.5588	195.232
31	165.017		30.5722	96.403		29.7333	192.682
31.2	166.788		30.7518	101.575		29.8734	199.3
31.3	171.348		30.8689	100.171		30.0328	202.041
31.5	169.476		31.0473	103.291		30.193	199.323
31.7	168.865		31.2172	103.465		30.3319	198.533
31.8	171.315		31.3625	101.031		30.4912	199.75
32	174.158		31.5233	101.796		30.6484	198.289
32.2	173.048		31.668	104.306		30.8185	205.907
32.3	182.417		31.8531	107.59		30.9397	208.931
32.5	181.226		32.0093	109.185		31.0986	209.933
32.6	177.239		32.1451	112.575		31.2399	213.701
32.8	176.651		32.2871	106.357		31.3894	212.61
32.9	180.432		32.4558	110.018		31.5585	217.194
33.1	182.97		32.6103	109.426		31.6916	216.202
33.3	185.145		32.7621	113.365		31.8261	219.005
33.4	182.873		32.9251	111.5		32.0016	221.541
33.6	185.883		33.0778	111.362		32.1663	220.414
33.8	186.165		33.239	112.844		32.3052	220.974
33.9	185.546		33.4102	110.73		32.4742	223.197
34.1	186.141		33.5416	113.017		32.622	221.921
34.3	186.395		33.7251	112.459		32.7615	220.432
34.4	189.663		33.8844	113.24		32.9179	225.308
34.6	188.408		34.0321	114.261		33.0678	228.105
34.8	186.784		34.1786	116.641		33.2101	231.127
34.9	188.726		34.3559	116.841		33.371	230.757
35.1	191.619		34.528	119.112		33.5291	233.597
35.2	194.887		34.6772	123.204		33.6586	235.409
35.4	199.073		34.8097	124.882		33.8254	235.795
35.5	197.502		34.9664	124.935		33.968	239.059
35.7	203.114		35.1501	124.348		34.1305	238.525
35.9	201.746		35.3051	124.838		34.2723	246.689
36	202.001		35.4657	123.509		34.4412	242.489
36.2	205.422		35.6047	124.615		34.5792	245.849
36.4	201.193		35.7506	128.249		34.7445	247.742
36.5	209.16		35.9256	126.878		34.9079	251.457
36.7	208.663		36.0869	128.904		35.0682	254.539
36.8	206.119		36.2414	129.617		35.2062	257.178
37	210.279		36.3997	131.746		35.3627	263.459
37.2	210.661		36.5593	132.75		35.531	265.389
37.3	208.851		36.7013	133.883		35.6779	272.59
37.5	207.826		36.8713	134.019		35.8318	273.303
37.6	211.267		37.0384	137.896		35.9862	274.247
37.8	211.114		37.1817	139.558		36.153	273.966
38	213.285		37.3237	140.592		36.3123	280.13
38.1	214.82		37.4734	137.082		36.4439	276.891
38.3	214.592		37.6449	138.188		36.6034	282.419
38.4	218.87		37.8134	138.977		36.7522	282.939
38.6	220.411		37.9776	140.014		36.9241	283.92
38.8	222.434		38.1334	143.704		37.0525	285.177
38.9	222.551		38.2696	145.272		37.2094	287.059
39.1	221.393		38.438	151.373		37.3849	291.568
39.2	225.927		38.6087	149.862		37.5014	287.642
39.4	224.41		38.7465	154.05		37.6505	292.879
39.6	224.781		38.8953	156.348		37.8342	292.283
39.7	225.633		39.0549	155.904		37.9802	297.575
39.9	226.112		39.1809	155.862		38.1429	293.456
40.1	226.889		39.3522	156.662		38.3039	299.596
40.2	227.221		39.5051	157.358		38.4625	299.002
40.4	230.354		39.6711	157.227		38.6129	304.873
40.5	231.716		39.822	159.438		38.7575	309.391
40.7	232.958		39.9953	159.305		38.8783	307.814
40.9	236.188		40.1547	163.025		39.054	312.174
41	237.69		40.3234	163.487		39.2159	309.939
41.2	244.037		40.4707	165.465		39.3533	323.54
41.3	244.27		40.6315	164.982		39.5227	318.625
41.5	248.408		40.7922	164.237		39.6741	325.162
41.7	247.955		40.9516	169.529		39.8165	322.778
41.8	245.853		41.1075	163.546		39.9788	330.298
42	242.824		41.2595	163.241		40.118	330.578
42.2	246.511		41.4239	161.662		40.2937	331.923
42.3	247.963		41.5853	164.364		40.4291	334.463
42.5	247.556		41.7212	165.022		40.5628	335.486
42.6	251.927		41.8954	168.795		40.7459	344.344
42.8	249.95		42.0733	164.945		40.8821	346.281
43	255.786		42.2179	171.723		41.0449	348.256
43.1	257.291		42.3499	169.057		41.18	346.952
43.3	261.158		42.506	175.179		41.3302	353.168
43.4	257.774		42.6971	170.933		41.5135	346.17
43.6	265.653		42.8507	171.199		41.6866	350.46
43.8	266.268		43.0039	170.461		41.8323	345.205
43.9	265.392		43.157	172.17		41.9947	358.827
44.1	266.18		43.3086	178.761		42.1463	362.131
44.2	263.422		43.4492	178.59		42.3013	365.619
44.4	269.533		43.6251	181.709		42.4314	368.331
44.6	269.305		43.7697	180.651		42.6246	371.653
44.7	270.59		43.929	180.529		42.7548	380.935
44.9	269.248		44.1057	178.278		42.9293	377.089
45.1	273.711		44.2652	179.969		43.0632	381.703
45.2	275.305		44.4226	180.915		43.2137	382.421
45.4	277.526		44.5629	184.255		43.3884	388.649
45.6	279.5		44.7074	186.386		43.5451	383.119
45.7	284.266		44.8812	185.525		43.6748	386.081
45.9	288.643		45.0396	189.201		43.841	385.568
46.1	284.222		45.2016	183.667		43.9756	388.138
46.2	280.666		45.3348	185.893		44.1423	390.486
46.4	279.972		45.5002	183.281		44.2861	389.79
46.6	285.36		45.6756	185.976		44.4507	397.712
46.7	284.31		45.8249	189.641		44.6323	396.234
46.9	284.537		45.9728	188.597		44.7397	402.882
47	283.328		46.1366	191.184		44.9075	403.285
47.2	285.498		46.2904	187.728		45.0648	410.116
47.4	280.168		46.4439	191.503		45.2243	412.189
47.5	289.575		46.6137	193.653		45.3814	417.894
47.7	294.736		46.7851	198.265		45.5293	416.134
47.8	299.115		46.9344	199.346		45.6938	424.069
48	300.993		47.0837	201.998		45.8409	424.817
48.2	304.306		47.2565	199.591		46.0006	428.128
48.3	296.58		47.4126	202.136		46.157	425.795
48.5	299.324		47.5726	201.919		46.3273	425.259
48.6	302.631		47.729	199.447		46.4821	429.035
48.8	302.631		47.8746	201.987		46.6402	428.407
49	305.8		48.0257	199.611		46.7838	438.705
49.1	309.91		48.1931	202.721		46.9182	434.554
49.3	305.173		48.3487	199.62		47.103	442.466
49.5	303.806		48.5089	201		47.2428	442.91
49.6	305.297		48.6683	199.248		47.3855	446.564
49.8	303.317		48.8279	204.242		47.5483	447.257
49.9	306.987		48.982	204.862		47.6861	454.846
50.1	311.035		49.1581	210.335		47.8405	454.323
50.3	311.004		49.2848	208.507		48.0171	456.66
50.4	311.886		49.4314	208.453		48.1854	456.669
50.6	314.554		49.61	209.803		48.3159	456.242
50.8	316.66		49.7566	208.71		48.4767	467.203
50.9	323.519		49.9085	213.838		48.6402	464.186
51.1	325.284		50.0706	214.496		48.8169	471.563
51.2	324.429		50.2176	224.765		48.9476	467.38
51.4	325.323		50.3959	218.087		49.086	474.686
51.6	329.648		50.5486	222.45		49.2593	479.84
51.7	326.578		50.7114	214.177		49.4102	484.312
51.9	327.622		50.8616	218.123		49.568	488.019
52	334.271		51.0187	215.876		49.7034	484.259
52.2	339.29		51.1782	221.404		49.8749	489.421
52.4	336.361		51.3326	224.633		50.0173	492.54
52.5	337.431		51.4614	220.584		50.1701	495.544
52.7	340.45		51.6585	224.001		50.3345	498.026
52.8	345.767		51.8225	217.837		50.4734	502.899
53	348.036		51.9891	220.809		50.6406	501.63
53.2	347.207		52.1458	220.633		50.8079	505.465
53.4	347.191		52.2999	228.551		50.9377	505.544
53.5	348.333		52.4474	228.321		51.1059	504.101
53.7	348.413		52.6078	230.996		51.2644	510.23
53.8	343.864		52.7768	227.69		51.4171	513.299
54	350.348		52.946	229.596		51.5608	517.728
54.2	349.057		53.0993	228.619		51.7503	516.863
54.3	348.708		53.2509	231.219		51.8789	522.68
54.5	352.981		53.3834	233.1		52.062	520.865
54.7	354.142		53.5303	236.298		52.2139	524.926
54.8	354.948		53.7028	237.388		52.3547	521.977
55	355.922		53.8612	236.403		52.5027	526.358
55.2	358.211		54.0254	238.074		52.6399	523.834
55.3	359.808		54.194	237.859		52.8225	528.756
55.5	367.626		54.3351	240.889		52.957	530.813
55.7	368.264		54.4981	243.363		53.1067	536.354
55.8	375.35		54.6493	247.125		53.2751	541.001
56	373.051		54.8137	246.107		53.4302	543.583
56.1	377.752		54.9498	244.254		53.5926	547.108
56.3	372.925		55.1181	244.061		53.7561	547.484
56.4	377.672		55.2822	242.313		53.8941	555.066
56.6	378.49		55.4623	243.621		54.0434	552.948
56.8	381.367		55.6232	245.92		54.1947	551.965
56.9	380.993		55.7579	249.321		54.336	549.505
57.1	379.996		55.9337	252.851		54.5144	549.689
57.3	382.378		56.1043	250.543		54.664	553.562
57.4	383.14		56.2456	253.935		54.8125	556.051
57.6	392.109		56.4173	254.727		54.9774	560.747
57.8	391.772		56.5479	261.101		55.1411	559.724
57.9	393.495		56.7188	262.56		55.2995	566.494
58.1	394.874		56.8709	263.15		55.4494	566.912
58.3	398.009		57.0141	264.11		55.5865	572.698
58.4	396.235		57.1574	267.624		55.7582	575.888
58.6	394.423		57.3081	263.584		55.9353	578.63
58.8	397.865		57.4868	265.834		56.0885	582.145
58.9	396.734		57.6547	264.631		56.2616	584.489
59.1	403.244		57.8167	271.951		56.3721	589.455
59.2	404.504		57.9975	276.834		56.5031	589.586
59.4	407.813		58.1281	276.354		56.6797	594.698
59.6	408.451		58.2789	279.4		56.855	597.631
59.7	412.634		58.4666	278.714		56.9961	604.052
59.9	410.753		58.6016	283.84		57.1706	602.893
60.1	417.101		58.7508	282.821		57.2978	608.588
60.2	416.376		58.9269	283.356		57.4507	609.256
60.4	412.199		59.1078	283.267		57.5908	611.867
60.5	415.075		59.2523	282.681		57.7554	613.636
60.7	417.912		59.3907	280.401		57.9322	619.688
60.9	418.717		59.549	282.572		58.0692	621.395
61	422.305		59.6871	283.186		58.269	625.073
61.2	431.255		59.8497	284.369		58.4027	627.026
61.4	430.792		60.014	284.612		58.5348	626.848
61.5	435.01		60.1832	289.011		58.7075	634.65
61.7	435.788		60.3356	292.198		58.8433	631.354
61.9	437.806		60.5058	293.58		59.0074	634.107
62	438.551		60.6404	292.701		59.1619	633.514
62.2	438.919		60.7934	292.415		59.3215	639.373
62.4	443.07		60.9605	294.599		59.4824	640.613
62.5	442.706		61.1145	292.651		59.6441	643.05
62.6	444.614		61.2785	293.441		59.7925	646.355
62.8	446.073		61.4384	289.443		59.9181	645.359
63	450.094		61.6176	291.026		60.0782	647.558
63.1	452.789		61.7602	293.99		60.2452	651.273
63.3	455.125		61.9031	296.337		60.4046	655.653
63.5	453.877		62.0635	301.249		60.557	656.689
63.6	456.937		62.2345	296.797		60.7232	658.216
63.8	457.811		62.3936	300.103		60.8831	662.388
64	453.424		62.5741	296.489		61.0429	671.097
64.1	458.47		62.7084	302.93		61.1878	672.127
64.3	458.464		62.8651	305.703		61.3533	674.689
64.5	465.969		63.0284	311.884		61.4908	674.1
64.6	467.862		63.1805	310.316		61.6341	675.087
64.8	471.961		63.3428	311.701		61.7908	680.059
65	467.317		63.4948	308.951		61.9714	678.384
65.1	471.614		63.6496	310.848		62.0988	684.126
65.3	475.971		63.8247	311.934		62.2765	682.09
65.4	475.046		63.9753	309.646		62.3999	687.052
65.6	472.628		64.1274	313.751		62.5558	688.837
65.7	480.992		64.3078	312.639		62.7389	691.473
65.9	474.113		64.446	316.523		62.8903	691.253
66.1	477.411		64.6145	318.483		63.0449	692.025
66.2	472.771		64.7785	320.616		63.216	697.146
66.4	478.194		64.9167	321.479		63.3395	699.988
66.6	482.401		65.0742	323.223		63.51	708.745
66.7	483.197		65.2398	327.059		63.6845	707.494
66.9	482.688		65.3864	330.587		63.8335	711.617
67.1	479.868		65.5596	328.871		63.9681	709.605
67.2	489.319		65.6955	328.067		64.1386	717.796
67.4	485.389		65.879	330.612		64.291	723.654
67.6	489.83		66.0477	327.993		64.4521	730.806
67.8	491.12		66.1874	328.108		64.6052	729.558
67.9	486.695		66.335	325.619		64.7659	731.771
68.1	488.967		66.4921	329.251		64.8844	733.431
68.2	490.501		66.6568	329.139		65.0484	729.79
68.4	502.339		66.8149	332.853		65.2049	732.473
68.6	490.961		66.9875	336.106		65.3882	729.964
68.7	499.949		67.1267	334.403		65.5472	735.923
68.9	495.544		67.3034	335.502		65.7057	735.972
69.1	502.203		67.4381	334.071		65.8956	744.487
69.2	495.775		67.6019	336.113		66.024	742.928
69.4	507.583		67.789	340.415		66.1783	751.177
69.5	505.361		67.9269	346.095		66.3362	751.861
69.7	506.689		68.078	346.489		66.4991	754.739
69.8	498.304		68.2283	349.291		66.6537	759.027
70	509.089		68.3956	348.454		66.7896	758.915
70.2	507.001		68.5583	349.361		66.9465	764.985
70.3	506.498		68.7372	352.071		67.1209	764.922
70.5	511.851		68.8981	351.199		67.2685	773.331
70.7	504.172		69.0458	356.053		67.4288	768.84
70.8	501.871		69.2027	353.681		67.5769	771.633
71	497.435		69.3566	357.653		67.7355	771.45
71.2	496.478		69.5088	355.924		67.8836	775.718
71.3	495.779		69.6833	359.049		68.0179	774.393
71.5	490.016		69.8472	357.381		68.2059	780.129
71.7	482.121		69.9875	360.619		68.3438	782.129
71.8	463.333		70.1484	361.092		68.4955	782.476
			70.3265	362.263		68.6803	784.155
			70.4736	354.585		68.8272	785.793
			70.6444	361.655		68.9938	792.089
			70.8009	363.885		69.1238	799.317
			70.9593	361.165		69.2818	802.202
			71.1241	367.209		69.4411	801.813
			71.2698	362.56		69.594	803.73
			71.4165	359.92		69.7481	808.703
			71.5727	360.931		69.9262	801.589
			71.7325	360.751		70.0661	807.448
			71.8892	363.055		70.2109	806.023
			72.0667	370.346		70.3612	814.91
			72.2256	366.653		70.5363	814.972
			72.3635	367.326		70.7033	816.438
			72.5325	363.566		70.8602	817.018
			72.6947	373.885		71.0085	813.679
			72.8508	363.107		71.1745	813.105
			73.0131	370.288		71.2863	810.945
			73.1736	375.94		71.4438	813.423
			73.3439	377.846		71.6024	820.165
			73.4894	378.808		71.7426	820.816
			73.6553	379.085		71.9354	818.387
			73.822	380.287		72.07	821.925
			73.952	380.306		72.229	821.274
			74.1323	383.025		72.4194	830.38
			74.2804	383.815		72.5464	816.565
			74.4554	386.701		72.7401	827.414
			74.5962	384.165		72.8767	818.168
			74.771	380.852		73.0302	826.425
			74.9256	378.534		73.1815	818.177
			75.084	382.117		73.3233	809.635
			75.2736	376.379		73.4799	813.36
			75.4144	371.625		73.6574	818.154
			75.5711	380.483		73.8008	820.58
			75.7229	378.087		73.9539	825.785
			75.8732	388.406		74.1118	820.174
			76.0351	377.449		74.2811	821.493
			76.1777	388.753		74.4269	819.164
			76.3552	386.842		74.5816	816.273
			76.5191	383.67		74.7311	798.548
			76.6953	380.601		74.8835	736.051
			76.8415	389.104		75.0422
			77.0067	394.325		75.1804
			77.1594	384.571		75.3192
			77.3465	389.113		75.5056
			77.4715	381.848		75.6625
			77.6309	392.909		75.8395
			77.7863	385.927		75.9934
			77.9688	390.505		76.1657
			78.1016	385.291		76.2994
			78.2803	388.907		76.4538
			78.4315	391.222		76.6366
			78.6098	390.413		76.7698
			78.7636	386.094		76.9282
			78.908	396.596		77.0872
			79.0641	392.96		77.2659
			79.2193	396.045		77.4026
			79.3558	398.876		77.5692
			79.5438	389.367		77.7219
			79.6899	395.113		77.8801
			79.8568	386.291		78.0218
			80.0174	399.102		78.1605
			80.1845	395.044		78.3422
			80.3282	395.089		78.4877
			80.509	396.157		78.6428
			80.658	388.063		78.8053
			80.8446	398.121		78.9789
			80.997	395.99		79.1336
			81.1577	394.636		79.2781
			81.2904	393.121		79.4339
			81.442	393.712		79.5765
			81.5977	394.191		79.7272
			81.773	392.359		79.8779
			81.9386	388.077		80.0509
			82.0873	391.498		80.1955
			82.253	390.13		80.3604
			82.4119	392.06		80.5395
			82.576	392.383		80.6907
			82.7149	388.115		80.8305
			82.8722	402.068		80.9663
			83.0582	395.918		81.1337
			83.1974	404.738		81.3131
			83.3334	398.503		81.4728
			83.5109	399.567		81.6206
			83.6593	397.487		81.776
			83.8321	400.982		81.9327
			83.9816	399.138		82.1008
			84.1323	405.111		82.2533
			84.2988	400.454		82.4136
			84.4702	410.699		82.5663
			84.6216	402.3		82.6948
			84.8063	404.849		82.8753
			84.9583	405.089		83.0178
			85.0942	406.194		83.1922
			85.2813	411.916		83.3647
			85.4304	408.253		83.4964
			85.5885	412.576		83.6946
			85.7447	408.906		83.8371
			85.9057	403.031		83.9622
			86.0787	407.911		84.128
			86.2551	402.535		84.2733
			86.3916	404.926		84.4463
			86.5361	401.133		84.6071
			86.7053	396.633		84.7741
			86.8677	403.702		84.9504
			87.0314	399.538		85.0893
			87.194	405.412		85.2502
			87.3566	399.893		85.4019
			87.4993	400.199		85.5481
			87.6567	404.336		85.6934
			87.8285	396.693		85.8637
			87.9802	400.952		86.0256
			88.1451	399.717		86.1779
			88.311	394.987		86.3062
			88.4547	398.786		86.4728
			88.6407	395.725		86.6234
			88.7879	398.731		86.7854
			88.9391	397.567		86.9321
			89.1075	396.237		87.1036
			89.2445	394.693		87.2498
			89.4204	388.649		87.4211
			89.5855	385.13		87.5779
			89.7371	371.068		87.7402
			89.8845			87.8987
			90.0515			88.0135
			90.2279			88.1906
			90.3744			88.3441
			90.5359			88.501
			90.6757			88.6463
			90.8483			88.8211
			91.0173			88.9864
			91.1803			89.1487
			91.336			89.3139
			91.4825			89.4633
			91.6672			89.6258
			91.8072			89.7787
			91.9951			89.9294
			92.1378			90.081
			92.272			90.2481
			92.4401			90.4217
			92.6096			90.5474
			92.7861			90.7119
						90.8615
						91.0285
						91.1915
						91.3599
						91.502
						91.6569
						91.8258
						91.9867
						92.1377
						92.2898
						92.4642
						92.6272
						92.762
						92.9319
						93.0839
						93.2759
						93.3991
						93.5728
						93.6877
						93.8498
						94.0336
						94.1797
						94.3672
						94.5183
						94.6378
						94.8019
						94.9715
						95.142
						95.2898
						95.4451
						95.6077
						95.7688
						95.8914
						96.0599
						96.2206
						96.3844
						96.5246
						96.6882
						96.8613
						96.988
						97.1485
						97.2988
						97.4622
						97.6428
						97.7911
						97.9544
						98.106
						98.2675
						98.4305
						98.5851
						98.7454
						98.9105
						99.0265
						99.1999
						99.3734
						99.5549
						99.7136
						99.8647
						99.9981
						100.16
						100.314
						100.492
						100.621
						100.772
						100.955
						101.106
						101.249
						101.419
						101.566
						101.729
						101.888
						102.048
						102.202
						102.351
						102.527
						102.676
						102.837
						103.005
						103.156
						103.327
						103.472
						103.656
						103.778
						103.942
						104.112
						104.242
						104.436
						104.571
						104.742
						104.886
						105.038
						105.185
						105.334
						105.495
						105.67
						105.834
						105.984
						106.134
						106.314
						106.468
						106.612
						106.772
						106.931
						107.121
						107.256
						107.417
						107.578
						107.715
						107.879
						108.052
						108.197
						108.35
						108.488
						108.654
						108.805
						108.979
						109.123
						109.297
						109.484
						109.591
						109.764
						109.918
						110.08
						110.231
						110.382
						110.554
						110.712
						110.889
						111.018
						111.185
						111.329
						111.484
						111.647
						111.805
						111.979
						112.123
						112.276
						112.453
						112.607
						112.776
						112.917
						113.084
						113.243
						113.394
						113.568
						113.734
						113.871
						114.058
						114.177
						114.369
						114.503
						114.671
						114.832
						114.976
						115.144
						115.305
						115.461
						115.602
						115.757
						115.947
						116.099
						116.261
						116.4
						116.579
						116.739
						116.889
						117.051
						117.216
						117.372
						117.516
						117.675
						117.832
						118.01
						118.164
						118.313
						118.462
						118.639
						118.812
						118.961
						119.102
						119.286
						119.423
						119.582
						119.734
						119.903
						120.059
						120.222
						120.343
						120.506
						120.683
						120.858
						121.012
						121.141
						121.29
						121.452
						121.626
						121.781
						121.927
						122.09
						122.244
						122.412
						122.575
						122.739
						122.92
						123.077
						123.227
						123.381
						123.542
						123.699
						123.849
						124.017
						124.16
						124.336
						124.467
						124.663
						124.804
						124.926
						125.078
						125.282
						125.413
						125.582
						125.731
						125.895
						126.043
						126.189
						126.355
						126.524
						126.692
						126.84
						127.012
						127.175
						127.341
						127.484
						127.663
						127.808
						127.959
						128.153
						128.28
						128.476
						128.599
						128.773
						128.932
						129.063
						129.246
						129.418
						129.573
						129.725
						129.886
						130.044
						130.193
						130.345
						130.518
						130.675
						130.824
						130.985
						131.165
						131.312
						131.488
						131.623
						131.788
						131.938
						132.097
						132.27
						132.421
						132.574
						132.721
						132.883
						133.032
						133.217
						133.367
						133.523
						133.675
						133.81
						134.012
						134.146
						134.324
						134.482
						134.66
						134.816
						134.965
						135.11
						135.26
						135.421
						135.584
						135.728
						135.898
						136.051
						136.205
						136.39
						136.546
						136.707
						136.861
						137.026
						137.182
						137.339
						137.489
						137.657
						137.801
						137.969
						138.119
						138.3
						138.464
						138.62
						138.777
						138.933
						139.09
						139.245
						139.414
						139.576
						139.726
						139.88
						140.049
						140.187
						140.364
						140.54
						140.685
						140.839
						141.001
						141.154
						141.302
						141.468
						141.627
						141.8
						141.939
						142.129
						142.272
						142.436
						142.59
						142.738
						142.906
						143.051
						143.201
						143.404
						143.549
						143.689
						143.843
						143.996
						144.159
						144.326
						144.473
						144.641
						144.803
						144.948
						145.103
						145.256
						145.423
						145.574
						145.744
						145.915
						146.056
						146.235
						146.373
						146.538
						146.723
						146.879
						146.996
						147.172
						147.344
						147.491
						147.662
						147.82
						147.974
						148.141
						148.298
						148.454
						148.617
						148.79
						148.95
						149.114
						149.266
						149.433
						149.583
						149.751
						149.904
						150.085
						150.231
						150.39
						150.562
						150.717
						150.877
						151.042
						151.204
						151.383
						151.536
						151.675
						151.844
						152.008
						152.149
						152.316
						152.49
						152.636
						152.797
						152.969
						153.094
						153.26
						153.426
						153.571
						153.743
						153.915
						154.044
						154.222
						154.374
						154.549
						154.706
						154.858
						154.99
						155.159
						155.359
						155.486
						155.661
						155.8
						155.964
						156.151
						156.298
						156.457
						156.614
						156.765
						156.935
						157.103
						157.26
						157.39
						157.567
						157.714
						157.883
						158.045
						158.197
						158.348
						158.51
						158.654
						158.813
						158.998
						159.145
						159.322
						159.419

## Sheet: Fig. 3i
MI-M2DP	2×MI-M2DP	MI-B2DP
12.72	6.35	18.79
11.35	4.01	16.16
15.31	5.28	22.2
8.93	8.39	17.54
17.26	5.91	15.27
11.8	8.32	22.99
9.54	5.07	18.18
13.96	7.09	16.77
9.38	7.85	20.92
17.12	6.1	21.37

## Sheet: Fig. 3j
Thickness (nm)	Breaking strength (GPa)
2.1	19
16	2.4
1.5	0.0256
1.5	0.0385
12.8	0.488
15	1
1	4.59
1	3.66
1.4	4.83
1.4	3.3
0.668	68
1	77
1.3	21
