# Supplementary material for: Mechanically interlocked monolayer and bilayer two-dimensional polymers with high elastic modulus
Source: Nat Synth. 2025 Nov 13;5(3):357–66. doi: 10.1038/s44160-025-00930-4 (PMC12987722; doi:10.1038/s44160-025-00930-4)
Supplement: Supplementary file 5 — Calculated mechanical properties and ion separation. [file 44160_2025_930_MOESM5_ESM.xlsx]

## Sheet: Fig. 4a
	Modulus (GPa)
MoS2-1L	270
MoS2-2L	200
WS2-1L	272
WS2-2L	170
Ti3C2Tx-1L	333
Ti3C2Tx-2L	327
Graphene-1L	890
Graphene-2L	390
SIEBIMM-MI-M2DP	130
SIEBIMM-2×MI-M2DP	8
SIEBIMM-MI-B2DP	222
AFM nanoindentation-MI-M2DP	90
AFM nanoindentation-2×MI-M2DP	46
AFM nanoindentation-MI-B2DP	151

## Sheet: Fig. 4c
MI-M2DP			2×MI-M2DP			MI-B2DP			MI-M2DP			2×MI-M2DP			MI-B2DP
0	-0.04249		0	0.06011		0	0.2861		0	0.00521		0	0.07025		0	0.25374
0.00012375	-0.05142		0.00012375	0.13954		0.00012375	0.35828		0.00012375	-0.07964		0.00012375	0.13629		0.00012375	0.37856
0.00024875	-0.01939		0.00024875	0.09906		0.00024875	0.31088		0.00024875	-0.04104		0.00024875	0.10471		0.00024875	0.29324
0.00037375	0.12232		0.00037375	0.11202		0.00037375	0.2361		0.00037375	0.13862		0.00037375	0.1291		0.00037375	0.32763
0.00049875	0.02035		0.00049875	0.07662		0.00049875	0.23088		0.00049875	0.00218		0.00049875	0.09749		0.00049875	0.21515
0.00062375	0.00756		0.00062375	0.06695		0.00062375	0.17949		0.00062375	0.02855		0.00062375	0.10155		0.00062375	0.23773
0.00074875	0.10549		0.00074875	0.09111		0.00074875	0.25269		0.00074875	0.12176		0.00074875	0.14998		0.00074875	0.30416
0.00087375	0.06532		0.00087375	0.11924		0.00087375	0.2861		0.00087375	0.08428		0.00087375	0.16686		0.00087375	0.32436
0.00099875	0.04998		0.00099875	0.11835		0.00099875	0.25202		0.00099875	0.05124		0.00099875	0.13012		0.00099875	0.26175
0.00112	0.02026		0.00112	0.13668		0.00112	0.25124		0.00112	0.02707		0.00112	0.16034		0.00112	0.27569
0.00125	0.03927		0.00125	0.11005		0.00125	0.32799		0.00125	0.00595		0.00125	0.12038		0.00125	0.31838
0.00137	0.02664		0.00137	0.14662		0.00137	0.30332		0.00137	-0.0074		0.00137	0.17266		0.00137	0.24948
0.0015	0.04083		0.0015	0.19321		0.0015	0.21155		0.0015	0.05242		0.0015	0.15349		0.0015	0.17758
0.00162	0.16259		0.00162	0.15235		0.00162	0.40285		0.00162	0.0993		0.00162	0.20289		0.00162	0.38432
0.00175	-0.0104		0.00175	0.13581		0.00175	0.29545		0.00175	-0.00339		0.00175	0.19167		0.00175	0.34428
0.00187	0.11792		0.00187	0.12805		0.00187	0.36149		0.00187	0.08771		0.00187	0.18915		0.00187	0.32312
0.002	0.07058		0.002	0.23302		0.002	0.30247		0.002	0.02939		0.002	0.23149		0.002	0.40098
0.00212	0.03097		0.00212	0.16211		0.00212	0.25791		0.00212	-0.04652		0.00212	0.21082		0.00212	0.23305
0.00225	0.00477		0.00225	0.15748		0.00225	0.30954		0.00225	0.08146		0.00225	0.18215		0.00225	0.36712
0.00237	0.10061		0.00237	0.19439		0.00237	0.32499		0.00237	0.13253		0.00237	0.20716		0.00237	0.228
0.0025	0.04269		0.0025	0.18362		0.0025	0.40715		0.0025	0.14762		0.0025	0.20853		0.0025	0.36612
0.00262	0.11631		0.00262	0.16464		0.00262	0.39629		0.00262	0.15885		0.00262	0.16402		0.00262	0.39236
0.00275	0.0451		0.00275	0.21692		0.00275	0.35377		0.00275	0.1424		0.00275	0.17319		0.00275	0.31698
0.00287	0.03308		0.00287	0.2071		0.00287	0.2881		0.00287	0.08701		0.00287	0.17233		0.00287	0.19326
0.003	0.03755		0.003	0.22714		0.003	0.25714		0.003	0.08179		0.003	0.20821		0.003	0.18549
0.00312	0.10303		0.00312	0.19201		0.00312	0.35557		0.00312	0.1771		0.00312	0.21818		0.00312	0.36202
0.00325	0.04744		0.00325	0.1947		0.00325	0.35189		0.00325	0.03213		0.00325	0.20801		0.00325	0.30813
0.00337	-0.000784149		0.00337	0.23025		0.00337	0.40364		0.00337	-0.02367		0.00337	0.22151		0.00337	0.42148
0.0035	0.0542		0.0035	0.1628		0.0035	0.33112		0.0035	0.01867		0.0035	0.12967		0.0035	0.34302
0.00362	-0.01989		0.00362	0.18009		0.00362	0.37576		0.00362	-0.02048		0.00362	0.18868		0.00362	0.34861
0.00375	0.00972		0.00375	0.18862		0.00375	0.28413		0.00375	-0.00486		0.00375	0.15745		0.00375	0.28162
0.00387	-0.02852		0.00387	0.23615		0.00387	0.31518		0.00387	-0.00731		0.00387	0.24317		0.00387	0.33016
0.004	0.00113		0.004	0.23662		0.004	0.35821		0.004	0.00812		0.004	0.23475		0.004	0.39844
0.00412	0.04146		0.00412	0.26486		0.00412	0.3867		0.00412	0.05211		0.00412	0.19503		0.00412	0.41596
0.00425	0.08203		0.00425	0.21253		0.00425	0.2966		0.00425	0.10016		0.00425	0.17535		0.00425	0.35614
0.00437	0.09458		0.00437	0.1877		0.00437	0.37715		0.00437	0.21638		0.00437	0.20725		0.00437	0.4605
0.0045	0.02993		0.0045	0.19991		0.0045	0.27397		0.0045	0.07466		0.0045	0.17103		0.0045	0.29956
0.00462	0.11741		0.00462	0.16803		0.00462	0.39567		0.00462	0.11921		0.00462	0.19073		0.00462	0.34796
0.00475	0.0684		0.00475	0.16198		0.00475	0.35167		0.00475	0.08547		0.00475	0.17608		0.00475	0.36062
0.00487	0.10371		0.00487	0.16559		0.00487	0.34808		0.00487	-0.01281		0.00487	0.21412		0.00487	0.48232
0.005	0.10259		0.005	0.11701		0.005	0.3213		0.005	0.11966		0.005	0.17531		0.005	0.31916
0.00512	0.08391		0.00512	0.14862		0.00512	0.21299		0.00512	0.08456		0.00512	0.21527		0.00512	0.40327
0.00525	0.02918		0.00525	0.16884		0.00525	0.25416		0.00525	0.00941		0.00525	0.18602		0.00525	0.32788
0.00537	0.12213		0.00537	0.1918		0.00537	0.30328		0.00537	0.18774		0.00537	0.245		0.00537	0.50897
0.0055	0.05105		0.0055	0.16577		0.0055	0.26846		0.0055	0.02721		0.0055	0.18258		0.0055	0.30905
0.00562	0.11111		0.00562	0.19656		0.00562	0.30418		0.00562	0.11077		0.00562	0.21269		0.00562	0.27985
0.00575	0.00678		0.00575	0.21009		0.00575	0.24176		0.00575	0.12555		0.00575	0.18231		0.00575	0.33137
0.00587	0.14007		0.00587	0.20439		0.00587	0.26563		0.00587	0.07208		0.00587	0.20809		0.00587	0.27121
0.006	0.02561		0.006	0.22415		0.006	0.28696		0.006	0.02924		0.006	0.236		0.006	0.32595
0.00612	0.19523		0.00612	0.18181		0.00612	0.2884		0.00612	0.08308		0.00612	0.20259		0.00612	0.34761
0.00625	0.17854		0.00625	0.1897		0.00625	0.34894		0.00625	-0.07288		0.00625	0.21649		0.00625	0.37357
0.00637	0.12989		0.00637	0.21124		0.00637	0.23272		0.00637	0.02546		0.00637	0.21629		0.00637	0.29001
0.0065	0.05641		0.0065	0.19755		0.0065	0.23556		0.0065	0.0453		0.0065	0.18587		0.0065	0.29669
0.00662	0.01318		0.00662	0.20713		0.00662	0.25036		0.00662	0.15522		0.00662	0.15412		0.00662	0.33336
0.00675	0.0016		0.00675	0.22331		0.00675	0.36145		0.00675	0.03364		0.00675	0.22217		0.00675	0.3921
0.00687	0.08686		0.00687	0.18869		0.00687	0.29432		0.00687	0.20893		0.00687	0.19088		0.00687	0.32128
0.007	0.02233		0.007	0.2212		0.007	0.25819		0.007	0.03274		0.007	0.18557		0.007	0.37909
0.00712	0.14886		0.00712	0.19387		0.00712	0.38158		0.00712	0.16879		0.00712	0.18283		0.00712	0.36379
0.00725	0.01795		0.00725	0.2209		0.00725	0.32558		0.00725	0.04679		0.00725	0.23592		0.00725	0.41164
0.00737	0.10235		0.00737	0.17835		0.00737	0.45532		0.00737	0.13793		0.00737	0.20033		0.00737	0.47785
0.0075	0.09712		0.0075	0.22001		0.0075	0.29919		0.0075	0.14749		0.0075	0.20267		0.0075	0.35203
0.00762	0.05841		0.00762	0.20681		0.00762	0.36269		0.00762	0.03931		0.00762	0.19238		0.00762	0.37338
0.00775	0.07917		0.00775	0.19042		0.00775	0.38568		0.00775	0.02379		0.00775	0.21196		0.00775	0.28775
0.00787	0.08182		0.00787	0.12583		0.00787	0.33229		0.00787	0.06984		0.00787	0.15219		0.00787	0.45908
0.008	0.11166		0.008	0.22567		0.008	0.33281		0.008	0.07817		0.008	0.24053		0.008	0.4862
0.00812	0.0897		0.00812	0.23957		0.00812	0.30825		0.00812	0.19552		0.00812	0.1418		0.00812	0.31642
0.00825	0.11024		0.00825	0.23558		0.00825	0.39048		0.00825	0.11845		0.00825	0.16796		0.00825	0.36316
0.00837	0.22693		0.00837	0.22158		0.00837	0.44077		0.00837	0.25562		0.00837	0.22976		0.00837	0.40194
0.0085	0.16611		0.0085	0.19782		0.0085	0.45784		0.0085	0.07786		0.0085	0.20397		0.0085	0.36174
0.00862	0.07468		0.00862	0.19339		0.00862	0.38034		0.00862	0.09433		0.00862	0.22179		0.00862	0.40814
0.00875	0.09855		0.00875	0.1997		0.00875	0.29281		0.00875	0.02725		0.00875	0.21642		0.00875	0.31427
0.00887	0.18222		0.00887	0.21117		0.00887	0.39984		0.00887	0.10494		0.00887	0.22952		0.00887	0.46828
0.009	0.09037		0.009	0.2043		0.009	0.40222		0.009	0.05035		0.009	0.19236		0.009	0.38446
0.00912	0.19439		0.00912	0.18435		0.00912	0.27634		0.00912	0.18833		0.00912	0.18826		0.00912	0.33126
0.00925	0.1511		0.00925	0.18165		0.00925	0.36877		0.00925	-0.00419		0.00925	0.20306		0.00925	0.38513
0.00937	0.20307		0.00937	0.17786		0.00937	0.36435		0.00937	0.14577		0.00937	0.20484		0.00937	0.48079
0.0095	0.09038		0.0095	0.15953		0.0095	0.3428		0.0095	0.000946706		0.0095	0.19195		0.0095	0.35832
0.00962	0.00832		0.00962	0.2151		0.00962	0.3586		0.00962	0.06884		0.00962	0.23699		0.00962	0.43327
0.00975	0.02968		0.00975	0.15462		0.00975	0.47111		0.00975	0.07475		0.00975	0.22902		0.00975	0.42667
0.00987	0.0469		0.00987	0.19033		0.00987	0.37804		0.00987	0.14701		0.00987	0.1447		0.00987	0.44456
0.01	0.15314		0.01	0.20437		0.01	0.26508		0.01	0.23269		0.01	0.21829		0.01	0.4359
0.01012	-0.00129		0.01012	0.20303		0.01012	0.41633		0.01012	0.08939		0.01012	0.15215		0.01012	0.49336
0.01025	0.2129		0.01025	0.17461		0.01025	0.39391		0.01025	0.14592		0.01025	0.13976		0.01025	0.33025
0.01037	0.17349		0.01037	0.20302		0.01037	0.33814		0.01037	0.09365		0.01037	0.21537		0.01037	0.31792
0.0105	0.10706		0.0105	0.16183		0.0105	0.41325		0.0105	0.07302		0.0105	0.16217		0.0105	0.41285
0.01062	0.08211		0.01062	0.11986		0.01062	0.49413		0.01062	0.10609		0.01062	0.15791		0.01062	0.42183
0.01075	0.1396		0.01075	0.20875		0.01075	0.40487		0.01075	0.21664		0.01075	0.19244		0.01075	0.43865
0.01087	0.07464		0.01087	0.21991		0.01087	0.28843		0.01087	0.17046		0.01087	0.23984		0.01087	0.25045
0.011	0.08072		0.011	0.2922		0.011	0.33743		0.011	0.16416		0.011	0.2324		0.011	0.39007
0.01112	0.02964		0.01112	0.24075		0.01112	0.30568		0.01112	0.16826		0.01112	0.21931		0.01112	0.46771
0.01125	0.0752		0.01125	0.28267		0.01125	0.27928		0.01125	0.14536		0.01125	0.28496		0.01125	0.43388
0.01137	0.11517		0.01137	0.20416		0.01137	0.44795		0.01137	0.08445		0.01137	0.26524		0.01137	0.48914
0.0115	0.26763		0.0115	0.17485		0.0115	0.25805		0.0115	0.20015		0.0115	0.26497		0.0115	0.30868
0.01162	0.17834		0.01162	0.1428		0.01162	0.35925		0.01162	0.16012		0.01162	0.22622		0.01162	0.56655
0.01175	0.11458		0.01175	0.19798		0.01175	0.41455		0.01175	0.21135		0.01175	0.22059		0.01175	0.52166
0.01187	0.24944		0.01187	0.23409		0.01187	0.4045		0.01187	0.10166		0.01187	0.22126		0.01187	0.46228
0.012	0.17963		0.012	0.19287		0.012	0.32667		0.012	0.12691		0.012	0.17044		0.012	0.42997
0.01212	0.02917		0.01212	0.25542		0.01212	0.3088		0.01212	0.13928		0.01212	0.2118		0.01212	0.43119
0.01225	0.03117		0.01225	0.23347		0.01225	0.36243		0.01225	0.04905		0.01225	0.20387		0.01225	0.40572
0.01237	0.04307		0.01237	0.21191		0.01237	0.497		0.01237	0.15664		0.01237	0.28435		0.01237	0.42315
0.0125	0.13583		0.0125	0.24167		0.0125	0.43374		0.0125	0.13811		0.0125	0.21018		0.0125	0.48598
0.01262	0.04739		0.01262	0.25274		0.01262	0.46453		0.01262	0.16809		0.01262	0.25876		0.01262	0.44025
0.01275	0.22552		0.01275	0.2048		0.01275	0.40894		0.01275	0.18491		0.01275	0.26202		0.01275	0.38025
0.01287	0.14561		0.01287	0.26871		0.01287	0.29343		0.01287	0.14218		0.01287	0.27598		0.01287	0.42672
0.013	0.13727		0.013	0.20637		0.013	0.30478		0.013	0.13553		0.013	0.21971		0.013	0.50206
0.01312	0.06522		0.01312	0.23384		0.01312	0.34243		0.01312	0.1725		0.01312	0.24257		0.01312	0.44542
0.01325	0.09742		0.01325	0.16869		0.01325	0.38338		0.01325	0.05522		0.01325	0.25257		0.01325	0.46259
0.01337	0.06853		0.01337	0.21494		0.01337	0.42317		0.01337	0.07134		0.01337	0.25726		0.01337	0.31543
0.0135	0.15281		0.0135	0.24297		0.0135	0.37478		0.0135	0.17675		0.0135	0.2709		0.0135	0.43558
0.01362	0.11199		0.01362	0.23916		0.01362	0.38489		0.01362	0.13989		0.01362	0.25356		0.01362	0.4727
0.01375	0.11412		0.01375	0.22636		0.01375	0.27896		0.01375	0.25135		0.01375	0.29173		0.01375	0.49078
0.01387	0.03599		0.01387	0.20642		0.01387	0.40892		0.01387	0.08929		0.01387	0.23979		0.01387	0.42912
0.014	0.10271		0.014	0.22789		0.014	0.29054		0.014	0.20112		0.014	0.28878		0.014	0.41326
0.01412	0.12423		0.01412	0.20353		0.01412	0.41319		0.01412	0.08894		0.01412	0.23781		0.01412	0.38202
0.01425	0.16361		0.01425	0.25113		0.01425	0.34055		0.01425	0.12187		0.01425	0.20782		0.01425	0.43847
0.01437	0.17093		0.01437	0.17944		0.01437	0.47925		0.01437	0.114		0.01437	0.28012		0.01437	0.49798
0.0145	0.27761		0.0145	0.24539		0.0145	0.31835		0.0145	0.11616		0.0145	0.23203		0.0145	0.39285
0.01462	0.03558		0.01462	0.20412		0.01462	0.40926		0.01462	0.23745		0.01462	0.25958		0.01462	0.48612
0.01475	0.22708		0.01475	0.29935		0.01475	0.43203		0.01475	0.14168		0.01475	0.23525		0.01475	0.45553
0.01487	0.05678		0.01487	0.1968		0.01487	0.38196		0.01487	0.09454		0.01487	0.25417		0.01487	0.50176
0.015	0.19695		0.015	0.22427		0.015	0.36156		0.015	0.20634		0.015	0.21967		0.015	0.48307
0.01512	0.01609		0.01512	0.22725		0.01512	0.38444		0.01512	0.16563		0.01512	0.22884		0.01512	0.47195
0.01525	0.27724		0.01525	0.21116		0.01525	0.37378		0.01525	0.24345		0.01525	0.23662		0.01525	0.42981
0.01537	0.17588		0.01537	0.17172		0.01537	0.41996		0.01537	0.14553		0.01537	0.2666		0.01537	0.50831
0.0155	0.31531		0.0155	0.22936		0.0155	0.33317		0.0155	0.17302		0.0155	0.24518		0.0155	0.41462
0.01562	0.16297		0.01562	0.20562		0.01562	0.31936		0.01562	0.02995		0.01562	0.25875		0.01562	0.41027
0.01575	0.20095		0.01575	0.22124		0.01575	0.44493		0.01575	0.22316		0.01575	0.24627		0.01575	0.38533
0.01587	0.12404		0.01587	0.16975		0.01587	0.34423		0.01587	0.12446		0.01587	0.22186		0.01587	0.42434
0.016	0.20927		0.016	0.28196		0.016	0.52981		0.016	0.1663		0.016	0.30332		0.016	0.4701
0.01612	0.07852		0.01612	0.15779		0.01612	0.45355		0.01612	0.11908		0.01612	0.22365		0.01612	0.49825
0.01625	0.10126		0.01625	0.26806		0.01625	0.47353		0.01625	0.34481		0.01625	0.29401		0.01625	0.45928
0.01637	0.17755		0.01637	0.20039		0.01637	0.3695		0.01637	0.13966		0.01637	0.22458		0.01637	0.40808
0.0165	0.11781		0.0165	0.21805		0.0165	0.50401		0.0165	0.2058		0.0165	0.28402		0.0165	0.53639
0.01662	0.08568		0.01662	0.22624		0.01662	0.43164		0.01662	0.15107		0.01662	0.254		0.01662	0.41913
0.01675	0.12164		0.01675	0.23661		0.01675	0.51607		0.01675	0.29163		0.01675	0.25162		0.01675	0.45477
0.01687	0.09951		0.01687	0.25722		0.01687	0.4476		0.01687	0.17587		0.01687	0.26675		0.01687	0.59324
0.017	0.11762		0.017	0.24378		0.017	0.55388		0.017	0.12563		0.017	0.25971		0.017	0.57733
0.01712	0.17948		0.01712	0.2036		0.01712	0.42989		0.01712	0.108		0.01712	0.27015		0.01712	0.54618
0.01725	0.22921		0.01725	0.27173		0.01725	0.30361		0.01725	0.13732		0.01725	0.25603		0.01725	0.46379
0.01737	0.18582		0.01737	0.24172		0.01737	0.52204		0.01737	0.06695		0.01737	0.25977		0.01737	0.4795
0.0175	0.1658		0.0175	0.2579		0.0175	0.53622		0.0175	0.13311		0.0175	0.16694		0.0175	0.6109
0.01762	0.17677		0.01762	0.26036		0.01762	0.45517		0.01762	0.15007		0.01762	0.23881		0.01762	0.62524
0.01775	0.08536		0.01775	0.24098		0.01775	0.37868		0.01775	0.13439		0.01775	0.1904		0.01775	0.45623
0.01787	0.1751		0.01787	0.26533		0.01787	0.4541		0.01787	0.22351		0.01787	0.26294		0.01787	0.41759
0.018	0.19005		0.018	0.19971		0.018	0.4474		0.018	0.24142		0.018	0.24947		0.018	0.52604
0.01812	0.25056		0.01812	0.22191		0.01812	0.422		0.01812	0.21042		0.01812	0.25354		0.01812	0.50428
0.01825	0.29274		0.01825	0.28882		0.01825	0.38935		0.01825	0.24741		0.01825	0.29399		0.01825	0.45483
0.01837	0.26854		0.01837	0.24683		0.01837	0.39196		0.01837	0.17086		0.01837	0.25728		0.01837	0.48655
0.0185	0.16323		0.0185	0.21198		0.0185	0.39301		0.0185	0.10649		0.0185	0.25687		0.0185	0.54459
0.01862	0.13693		0.01862	0.26992		0.01862	0.54714		0.01862	0.17407		0.01862	0.25207		0.01862	0.52703
0.01875	0.09785		0.01875	0.20937		0.01875	0.32914		0.01875	0.21081		0.01875	0.33003		0.01875	0.42601
0.01887	0.09856		0.01887	0.23164		0.01887	0.47486		0.01887	0.17925		0.01887	0.26022		0.01887	0.53044
0.019	0.05901		0.019	0.26707		0.019	0.53554		0.019	0.16145		0.019	0.26734		0.019	0.67145
0.01912	0.11789		0.01912	0.25977		0.01912	0.52726		0.01912	0.10287		0.01912	0.20929		0.01912	0.5935
0.01925	0.06862		0.01925	0.25888		0.01925	0.46377		0.01925	0.19416		0.01925	0.28147		0.01925	0.52771
0.01937	0.26381		0.01937	0.27169		0.01937	0.39438		0.01937	0.17209		0.01937	0.25909		0.01937	0.44377
0.0195	0.1738		0.0195	0.30791		0.0195	0.5099		0.0195	0.23154		0.0195	0.30149		0.0195	0.66358
0.01962	0.23156		0.01962	0.2643		0.01962	0.33491		0.01962	0.08796		0.01962	0.3142		0.01962	0.52958
0.01975	0.1425		0.01975	0.25053		0.01975	0.43959		0.01975	0.11657		0.01975	0.31611		0.01975	0.60884
0.01987	0.13826		0.01987	0.23637		0.01987	0.46476		0.01987	0.25515		0.01987	0.23844		0.01987	0.507
0.02	0.14742		0.02	0.22884		0.02	0.43019		0.02	0.19038		0.02	0.26026		0.02	0.50749
0.02012	0.21378		0.02012	0.17975		0.02012	0.46386		0.02012	0.18633		0.02012	0.24086		0.02012	0.54418
0.02025	0.18705		0.02025	0.23474		0.02025	0.52145		0.02025	0.23094		0.02025	0.28931		0.02025	0.5894
0.02037	0.24149		0.02037	0.24326		0.02037	0.50068		0.02037	0.26608		0.02037	0.24841		0.02037	0.50441
0.0205	0.23573		0.0205	0.27413		0.0205	0.48085		0.0205	0.29512		0.0205	0.26481		0.0205	0.56011
0.02062	0.27572		0.02062	0.22057		0.02062	0.50534		0.02062	0.13926		0.02062	0.25094		0.02062	0.52611
0.02075	0.31277		0.02075	0.29079		0.02075	0.54473		0.02075	0.17911		0.02075	0.33051		0.02075	0.57446
0.02087	0.14783		0.02087	0.25833		0.02087	0.53814		0.02087	0.17025		0.02087	0.28502		0.02087	0.44951
0.021	0.15442		0.021	0.33448		0.021	0.44343		0.021	0.14552		0.021	0.30844		0.021	0.4747
0.02112	0.029		0.02112	0.27783		0.02112	0.46399		0.02112	0.0938		0.02112	0.27267		0.02112	0.50158
0.02125	0.15138		0.02125	0.29284		0.02125	0.55668		0.02125	0.18653		0.02125	0.28271		0.02125	0.56514
0.02137	0.16186		0.02137	0.207		0.02137	0.58198		0.02137	0.18904		0.02137	0.26265		0.02137	0.5635
0.0215	0.26261		0.0215	0.27892		0.0215	0.49307		0.0215	0.33085		0.0215	0.30665		0.0215	0.57888
0.02162	0.15406		0.02162	0.28282		0.02162	0.44754		0.02162	0.25713		0.02162	0.28978		0.02162	0.44522
0.02175	0.17796		0.02175	0.26751		0.02175	0.56895		0.02175	0.26682		0.02175	0.27578		0.02175	0.67932
0.02187	0.14715		0.02187	0.26752		0.02187	0.46116		0.02187	0.1252		0.02187	0.28902		0.02187	0.56028
0.022	0.20525		0.022	0.21703		0.022	0.52493		0.022	0.23097		0.022	0.27846		0.022	0.52032
0.02212	0.14253		0.02212	0.28757		0.02212	0.47533		0.02212	0.0795		0.02212	0.30206		0.02212	0.60893
0.02225	0.15469		0.02225	0.30268		0.02225	0.59183		0.02225	0.20377		0.02225	0.24413		0.02225	0.51369
0.02237	0.14794		0.02237	0.30463		0.02237	0.5245		0.02237	0.23655		0.02237	0.29953		0.02237	0.44774
0.0225	0.16826		0.0225	0.29535		0.0225	0.53332		0.0225	0.16633		0.0225	0.25393		0.0225	0.6422
0.02262	0.15156		0.02262	0.31588		0.02262	0.51285		0.02262	0.23652		0.02262	0.26925		0.02262	0.52268
0.02275	0.26377		0.02275	0.29803		0.02275	0.51295		0.02275	0.26095		0.02275	0.27695		0.02275	0.58051
0.02287	0.21045		0.02287	0.29809		0.02287	0.53618		0.02287	0.25803		0.02287	0.28282		0.02287	0.48775
0.023	0.16482		0.023	0.24816		0.023	0.38342		0.023	0.26516		0.023	0.24064		0.023	0.64791
0.02312	0.20504		0.02312	0.27573		0.02312	0.53093		0.02312	0.14447		0.02312	0.2812		0.02312	0.58768
0.02325	0.21349		0.02325	0.28868		0.02325	0.54633		0.02325	0.24442		0.02325	0.30301		0.02325	0.4533
0.02337	0.29072		0.02337	0.26416		0.02337	0.69764		0.02337	0.09968		0.02337	0.28536		0.02337	0.61347
0.0235	0.21917		0.0235	0.29178		0.0235	0.57732		0.0235	0.29125		0.0235	0.27498		0.0235	0.58731
0.02362	0.28825		0.02362	0.3034		0.02362	0.48207		0.02362	0.19231		0.02362	0.28621		0.02362	0.48939
0.02375	0.28323		0.02375	0.25222		0.02375	0.46689		0.02375	0.26297		0.02375	0.29338		0.02375	0.60686
0.02387	0.32267		0.02387	0.29035		0.02387	0.4693		0.02387	0.13941		0.02387	0.29115		0.02387	0.53176
0.024	0.15195		0.024	0.24114		0.024	0.53625		0.024	0.23566		0.024	0.28044		0.024	0.66016
0.02412	0.32647		0.02412	0.255		0.02412	0.46907		0.02412	0.0624		0.02412	0.30868		0.02412	0.51638
0.02425	0.17106		0.02425	0.29924		0.02425	0.46904		0.02425	0.26617		0.02425	0.30642		0.02425	0.69262
0.02437	0.23904		0.02437	0.30489		0.02437	0.5364		0.02437	0.14461		0.02437	0.27198		0.02437	0.54274
0.0245	0.156		0.0245	0.32311		0.0245	0.44985		0.0245	0.29074		0.0245	0.32355		0.0245	0.48216
0.02462	0.30636		0.02462	0.30181		0.02462	0.4261		0.02462	0.04496		0.02462	0.35382		0.02462	0.60254
0.02475	0.26191		0.02475	0.28663		0.02475	0.57332		0.02475	0.26075		0.02475	0.30955		0.02475	0.54143
0.02487	0.31336		0.02487	0.30474		0.02487	0.45586		0.02487	0.24369		0.02487	0.29366		0.02487	0.61374
0.025	0.16773		0.025	0.33508		0.025	0.45282		0.025	0.24469		0.025	0.33777		0.025	0.56513
0.02512	0.23298		0.02512	0.3479		0.02512	0.62528		0.02512	0.18839		0.02512	0.32149		0.02512	0.55673
0.02525	0.10947		0.02525	0.31863		0.02525	0.58747		0.02525	0.33482		0.02525	0.31693		0.02525	0.53867
0.02537	0.24432		0.02537	0.35695		0.02537	0.47774		0.02537	0.23613		0.02537	0.347		0.02537	0.52887
0.0255	0.15556		0.0255	0.28938		0.0255	0.59159		0.0255	0.24502		0.0255	0.31636		0.0255	0.61897
0.02562	0.18341		0.02562	0.32429		0.02562	0.52747		0.02562	0.08373		0.02562	0.35168		0.02562	0.69618
0.02575	0.21433		0.02575	0.25592		0.02575	0.613		0.02575	0.18574		0.02575	0.29902		0.02575	0.69991
0.02587	0.25528		0.02587	0.28828		0.02587	0.59557		0.02587	0.22866		0.02587	0.32762		0.02587	0.72456
0.026	0.21163		0.026	0.27721		0.026	0.59665		0.026	0.28851		0.026	0.30272		0.026	0.61043
0.02612	0.23485		0.02612	0.27112		0.02612	0.60687		0.02612	0.21518		0.02612	0.35248		0.02612	0.66817
0.02625	0.17476		0.02625	0.29585		0.02625	0.68169		0.02625	0.23058		0.02625	0.33493		0.02625	0.54852
0.02637	0.11832		0.02637	0.26158		0.02637	0.62229		0.02637	0.24894		0.02637	0.29746		0.02637	0.61231
0.0265	0.26359		0.0265	0.28728		0.0265	0.57047		0.0265	0.29667		0.0265	0.30092		0.0265	0.56586
0.02662	0.21232		0.02662	0.30867		0.02662	0.50181		0.02662	0.27928		0.02662	0.34117		0.02662	0.64974
0.02675	0.37138		0.02675	0.34915		0.02675	0.64998		0.02675	0.17063		0.02675	0.31591		0.02675	0.55124
0.02687	0.21692		0.02687	0.31797		0.02687	0.65007		0.02687	0.16115		0.02687	0.29908		0.02687	0.602
0.027	0.33416		0.027	0.35078		0.027	0.52165		0.027	0.25667		0.027	0.32398		0.027	0.60241
0.02712	0.14489		0.02712	0.32305		0.02712	0.59636		0.02712	0.22622		0.02712	0.32809		0.02712	0.55335
0.02725	0.34483		0.02725	0.31384		0.02725	0.57256		0.02725	0.20816		0.02725	0.29974		0.02725	0.71363
0.02737	0.12113		0.02737	0.30975		0.02737	0.57798		0.02737	0.27043		0.02737	0.33081		0.02737	0.5512
0.0275	0.34142		0.0275	0.32999		0.0275	0.57192		0.0275	0.28707		0.0275	0.33054		0.0275	0.68146
0.02762	0.19947		0.02762	0.30957		0.02762	0.6148		0.02762	0.2281		0.02762	0.35905		0.02762	0.60217
0.02775	0.39713		0.02775	0.34629		0.02775	0.58928		0.02775	0.31087		0.02775	0.33258		0.02775	0.66634
0.02787	0.22493		0.02787	0.28772		0.02787	0.62253		0.02787	0.37806		0.02787	0.38413		0.02787	0.72898
0.028	0.35405		0.028	0.30372		0.028	0.62627		0.028	0.28406		0.028	0.3285		0.028	0.67878
0.02812	0.11986		0.02812	0.31202		0.02812	0.6389		0.02812	0.19472		0.02812	0.34656		0.02812	0.62008
0.02825	0.36028		0.02825	0.35995		0.02825	0.43004		0.02825	0.12012		0.02825	0.37753		0.02825	0.56135
0.02837	0.21834		0.02837	0.3351		0.02837	0.59561		0.02837	0.18003		0.02837	0.33042		0.02837	0.58469
0.0285	0.34506		0.0285	0.31155		0.0285	0.65276		0.0285	0.2469		0.0285	0.39174		0.0285	0.62292
0.02862	0.26903		0.02862	0.30057		0.02862	0.59761		0.02862	0.2381		0.02862	0.32331		0.02862	0.64761
0.02875	0.32274		0.02875	0.33868		0.02875	0.77884		0.02875	0.23983		0.02875	0.35952		0.02875	0.66866
0.02887	0.28503		0.02887	0.29271		0.02887	0.55963		0.02887	0.23761		0.02887	0.32899		0.02887	0.55957
0.029	0.32619		0.029	0.35136		0.029	0.72068		0.029	0.26728		0.029	0.30099		0.029	0.67621
0.02912	0.28505		0.02912	0.32937		0.02912	0.57728		0.02912	0.26168		0.02912	0.40008		0.02912	0.63573
0.02925	0.21571		0.02925	0.2994		0.02925	0.66251		0.02925	0.30408		0.02925	0.41842		0.02925	0.70019
0.02937	0.18089		0.02937	0.34602		0.02937	0.7003		0.02937	0.22446		0.02937	0.3996		0.02937	0.75184
0.0295	0.36165		0.0295	0.34803		0.0295	0.64773		0.0295	0.35073		0.0295	0.40405		0.0295	0.54957
0.02962	0.14162		0.02962	0.37232		0.02962	0.6449		0.02962	0.19219		0.02962	0.35383		0.02962	0.65067
0.02975	0.31007		0.02975	0.32353		0.02975	0.69059		0.02975	0.32653		0.02975	0.37696		0.02975	0.69728
0.02987	0.21984		0.02987	0.37977		0.02987	0.57069		0.02987	0.26968		0.02987	0.37051		0.02987	0.71316
0.03	0.33564		0.03	0.38142		0.03	0.67752		0.03	0.26027		0.03	0.3697		0.03	0.6847
0.03012	0.25051		0.03012	0.34143		0.03012	0.6161		0.03012	0.28593		0.03012	0.42134		0.03012	0.62689
0.03025	0.35523		0.03025	0.39096		0.03025	0.62867		0.03025	0.32608		0.03025	0.36442		0.03025	0.67329
0.03037	0.35473		0.03037	0.37632		0.03037	0.70785		0.03037	0.27405		0.03037	0.42753		0.03037	0.60407
0.0305	0.36036		0.0305	0.3373		0.0305	0.56932		0.0305	0.36914		0.0305	0.35102		0.0305	0.69591
0.03062	0.3095		0.03062	0.40524		0.03062	0.59276		0.03062	0.23443		0.03062	0.33176		0.03062	0.58125
0.03075	0.30832		0.03075	0.35318		0.03075	0.66685		0.03075	0.34186		0.03075	0.33171		0.03075	0.68173
0.03087	0.26578		0.03087	0.35768		0.03087	0.65741		0.03087	0.21362		0.03087	0.34788		0.03087	0.63937
0.031	0.26594		0.031	0.33067		0.031	0.64811		0.031	0.21758		0.031	0.33088		0.031	0.6626
0.03112	0.30157		0.03112	0.34723		0.03112	0.66242		0.03112	0.21593		0.03112	0.34597		0.03112	0.64644
0.03125	0.27652		0.03125	0.33542		0.03125	0.70286		0.03125	0.17745		0.03125	0.34784		0.03125	0.60534
0.03137	0.26342		0.03137	0.3245		0.03137	0.5738		0.03137	0.36337		0.03137	0.32832		0.03137	0.7149
0.0315	0.27239		0.0315	0.32349		0.0315	0.56345		0.0315	0.31043		0.0315	0.32402		0.0315	0.59144
0.03162	0.28963		0.03162	0.34886		0.03162	0.70793		0.03162	0.27963		0.03162	0.37618		0.03162	0.66538
0.03175	0.23298		0.03175	0.34622		0.03175	0.65656		0.03175	0.22683		0.03175	0.36295		0.03175	0.62681
0.03187	0.33558		0.03187	0.31679		0.03187	0.59558		0.03187	0.32741		0.03187	0.39252		0.03187	0.57632
0.032	0.21578		0.032	0.32114		0.032	0.58666		0.032	0.16514		0.032	0.39494		0.032	0.64808
0.03212	0.2746		0.03212	0.31698		0.03212	0.64759		0.03212	0.27963		0.03212	0.40731		0.03212	0.72376
0.03225	0.22307		0.03225	0.39701		0.03225	0.67842		0.03225	0.24916		0.03225	0.32094		0.03225	0.65044
0.03237	0.26411		0.03237	0.39201		0.03237	0.6547		0.03237	0.34038		0.03237	0.34571		0.03237	0.75383
0.0325	0.24378		0.0325	0.37291		0.0325	0.58816		0.0325	0.23581		0.0325	0.30813		0.0325	0.63732
0.03262	0.28061		0.03262	0.34499		0.03262	0.61043		0.03262	0.30519		0.03262	0.34263		0.03262	0.64641
0.03275	0.25883		0.03275	0.38216		0.03275	0.65967		0.03275	0.23961		0.03275	0.37616		0.03275	0.6551
0.03287	0.13305		0.03287	0.32797		0.03287	0.60556		0.03287	0.29378		0.03287	0.36352		0.03287	0.70104
0.033	0.25707		0.033	0.34683		0.033	0.5955		0.033	0.20278		0.033	0.35578		0.033	0.66031
0.03312	0.26682		0.03312	0.33528		0.03312	0.56346		0.03312	0.39406		0.03312	0.41251		0.03312	0.72313
0.03325	0.37889		0.03325	0.37369		0.03325	0.6046		0.03325	0.34663		0.03325	0.35594		0.03325	0.68985
0.03337	0.24461		0.03337	0.38147		0.03337	0.68917		0.03337	0.30277		0.03337	0.38414		0.03337	0.66258
0.0335	0.37663		0.0335	0.42061		0.0335	0.622		0.0335	0.2407		0.0335	0.37796		0.0335	0.69895
0.03362	0.21419		0.03362	0.37566		0.03362	0.59132		0.03362	0.27828		0.03362	0.34213		0.03362	0.6636
0.03375	0.33855		0.03375	0.38691		0.03375	0.59269		0.03375	0.27544		0.03375	0.35997		0.03375	0.78525
0.03387	0.35304		0.03387	0.43422		0.03387	0.64576		0.03387	0.26063		0.03387	0.40127		0.03387	0.65226
0.034	0.36592		0.034	0.39984		0.034	0.55748		0.034	0.30567		0.034	0.42792		0.034	0.56727
0.03412	0.2996		0.03412	0.35975		0.03412	0.76249		0.03412	0.2843		0.03412	0.39062		0.03412	0.73693
0.03425	0.2612		0.03425	0.41174		0.03425	0.59207		0.03425	0.38301		0.03425	0.41151		0.03425	0.69213
0.03437	0.35687		0.03437	0.41258		0.03437	0.73676		0.03437	0.29512		0.03437	0.36946		0.03437	0.79075
0.0345	0.34786		0.0345	0.36106		0.0345	0.59934		0.0345	0.36815		0.0345	0.41702		0.0345	0.67791
0.03462	0.31373		0.03462	0.37205		0.03462	0.65342		0.03462	0.31567		0.03462	0.38547		0.03462	0.75068
0.03475	0.41936		0.03475	0.34434		0.03475	0.66416		0.03475	0.3253		0.03475	0.41126		0.03475	0.72494
0.03487	0.32976		0.03487	0.35662		0.03487	0.58649		0.03487	0.27932		0.03487	0.40076		0.03487	0.80234
0.035	0.2766		0.035	0.36854		0.035	0.69523		0.035	0.22352		0.035	0.45146		0.035	0.74464
0.03512	0.25953		0.03512	0.37968		0.03512	0.6225		0.03512	0.33094		0.03512	0.41303		0.03512	0.613
0.03525	0.27845		0.03525	0.39332		0.03525	0.60835		0.03525	0.42579		0.03525	0.40062		0.03525	0.674
0.03537	0.27831		0.03537	0.38892		0.03537	0.66329		0.03537	0.31769		0.03537	0.41512		0.03537	0.73611
0.0355	0.27374		0.0355	0.41227		0.0355	0.72705		0.0355	0.29548		0.0355	0.42832		0.0355	0.7331
0.03562	0.31544		0.03562	0.37335		0.03562	0.64667		0.03562	0.35691		0.03562	0.38969		0.03562	0.79069
0.03575	0.26453		0.03575	0.44297		0.03575	0.65688		0.03575	0.186		0.03575	0.43562		0.03575	0.64582
0.03587	0.24229		0.03587	0.43539		0.03587	0.62149		0.03587	0.37911		0.03587	0.405		0.03587	0.75522
0.036	0.29999		0.036	0.38917		0.036	0.62917		0.036	0.3797		0.036	0.39959		0.036	0.67407
0.03612	0.29607		0.03612	0.40649		0.03612	0.63625		0.03612	0.33701		0.03612	0.40591		0.03612	0.70585
0.03625	0.39943		0.03625	0.37093		0.03625	0.69952		0.03625	0.23756		0.03625	0.44445		0.03625	0.62712
0.03637	0.38532		0.03637	0.40216		0.03637	0.76297		0.03637	0.33553		0.03637	0.43326		0.03637	0.67885
0.0365	0.37414		0.0365	0.37463		0.0365	0.69572		0.0365	0.33045		0.0365	0.40676		0.0365	0.73204
0.03662	0.29126		0.03662	0.34418		0.03662	0.69109		0.03662	0.31083		0.03662	0.38492		0.03662	0.76713
0.03675	0.30836		0.03675	0.39574		0.03675	0.63715		0.03675	0.28421		0.03675	0.42532		0.03675	0.6933
0.03687	0.31558		0.03687	0.3637		0.03687	0.65437		0.03687	0.37342		0.03687	0.36559		0.03687	0.73806
0.037	0.24828		0.037	0.37914		0.037	0.68939		0.037	0.41375		0.037	0.3916		0.037	0.75885
0.03712	0.30993		0.03712	0.43048		0.03712	0.6852		0.03712	0.32797		0.03712	0.38922		0.03712	0.73179
0.03725	0.24707		0.03725	0.39261		0.03725	0.68714		0.03725	0.40449		0.03725	0.40767		0.03725	0.67943
0.03737	0.23832		0.03737	0.36653		0.03737	0.71666		0.03737	0.35373		0.03737	0.41245		0.03737	0.76095
0.0375	0.334		0.0375	0.40134		0.0375	0.64886		0.0375	0.41262		0.0375	0.37783		0.0375	0.64475
0.03762	0.38045		0.03762	0.4002		0.03762	0.80968		0.03762	0.37637		0.03762	0.45776		0.03762	0.83774
0.03775	0.36151		0.03775	0.35501		0.03775	0.75945		0.03775	0.32943		0.03775	0.4193		0.03775	0.68137
0.03787	0.44518		0.03787	0.39467		0.03787	0.80415		0.03787	0.21866		0.03787	0.42217		0.03787	0.71092
0.038	0.38881		0.038	0.39865		0.038	0.77474		0.038	0.37278		0.038	0.4356		0.038	0.66766
0.03812	0.30923		0.03812	0.39339		0.03812	0.781		0.03812	0.29663		0.03812	0.49546		0.03812	0.63586
0.03825	0.39661		0.03825	0.40878		0.03825	0.87786		0.03825	0.34916		0.03825	0.3717		0.03825	0.726
0.03837	0.19589		0.03837	0.40845		0.03837	0.75963		0.03837	0.28856		0.03837	0.4388		0.03837	0.7071
0.0385	0.26717		0.0385	0.40227		0.0385	0.70934		0.0385	0.43884		0.0385	0.44024		0.0385	0.72934
0.03862	0.29266		0.03862	0.40203		0.03862	0.73305		0.03862	0.25451		0.03862	0.43072		0.03862	0.70281
0.03875	0.33792		0.03875	0.40516		0.03875	0.71278		0.03875	0.37171		0.03875	0.41082		0.03875	0.7315
0.03887	0.39667		0.03887	0.34802		0.03887	0.77598		0.03887	0.21707		0.03887	0.41188		0.03887	0.79305
0.039	0.37033		0.039	0.41047		0.039	0.74856		0.039	0.33488		0.039	0.40694		0.039	0.6971
0.03912	0.31144		0.03912	0.41483		0.03912	0.79276		0.03912	0.31494		0.03912	0.44391		0.03912	0.82096
0.03925	0.40312		0.03925	0.40507		0.03925	0.78022		0.03925	0.35002		0.03925	0.39325		0.03925	0.76873
0.03937	0.36901		0.03937	0.42917		0.03937	0.7104		0.03937	0.38301		0.03937	0.38725		0.03937	0.73098
0.0395	0.3714		0.0395	0.39179		0.0395	0.82313		0.0395	0.41609		0.0395	0.40088		0.0395	0.8366
0.03962	0.40045		0.03962	0.44506		0.03962	0.66764		0.03962	0.40491		0.03962	0.40174		0.03962	0.81706
0.03975	0.37939		0.03975	0.39803		0.03975	0.68278		0.03975	0.36651		0.03975	0.44309		0.03975	0.80891
0.03987	0.33584		0.03987	0.44362		0.03987	0.64695		0.03987	0.42042		0.03987	0.40739		0.03987	0.74522
0.04	0.25908		0.04	0.42383		0.04	0.70739		0.04	0.4186		0.04	0.45265		0.04	0.87647
0.04012	0.29061		0.04012	0.43977		0.04012	0.82742		0.04012	0.37828		0.04012	0.43353		0.04012	0.83114
0.04025	0.29965		0.04025	0.41371		0.04025	0.67845		0.04025	0.53105		0.04025	0.4234		0.04025	0.76818
0.04037	0.38792		0.04037	0.44821		0.04037	0.77806		0.04037	0.3493		0.04037	0.44908		0.04037	0.83372
0.0405	0.40747		0.0405	0.42993		0.0405	0.88263		0.0405	0.4412		0.0405	0.38146		0.0405	0.69853
0.04062	0.53639		0.04062	0.42882		0.04062	0.74336		0.04062	0.3473		0.04062	0.42518		0.04062	0.88927
0.04075	0.24198		0.04075	0.46206		0.04075	0.8534		0.04075	0.33825		0.04075	0.446		0.04075	0.88489
0.04087	0.52929		0.04087	0.4186		0.04087	0.73301		0.04087	0.3343		0.04087	0.43174		0.04087	0.82951
0.041	0.30484		0.041	0.43164		0.041	0.69012		0.041	0.36242		0.041	0.43875		0.041	0.80807
0.04112	0.46995		0.04112	0.43334		0.04112	0.71461		0.04112	0.33721		0.04112	0.46674		0.04112	0.77028
0.04125	0.38665		0.04125	0.42838		0.04125	0.68911		0.04125	0.26782		0.04125	0.45669		0.04125	0.92056
0.04137	0.44447		0.04137	0.46207		0.04137	0.75402		0.04137	0.34178		0.04137	0.46052		0.04137	0.81364
0.0415	0.33927		0.0415	0.47476		0.0415	0.656		0.0415	0.34442		0.0415	0.5239		0.0415	0.74671
0.04162	0.50695		0.04162	0.48287		0.04162	0.72705		0.04162	0.45053		0.04162	0.46843		0.04162	0.77327
0.04175	0.27647		0.04175	0.43389		0.04175	0.62895		0.04175	0.37633		0.04175	0.44098		0.04175	0.82709
0.04187	0.3972		0.04187	0.40951		0.04187	0.73193		0.04187	0.41504		0.04187	0.47299		0.04187	0.90372
0.042	0.31979		0.042	0.4486		0.042	0.75046		0.042	0.40959		0.042	0.45799		0.042	0.79221
0.04212	0.44985		0.04212	0.42361		0.04212	0.70154		0.04212	0.41942		0.04212	0.46086		0.04212	0.8549
0.04225	0.34772		0.04225	0.45645		0.04225	0.73762		0.04225	0.42227		0.04225	0.423		0.04225	0.8038
0.04237	0.46112		0.04237	0.4391		0.04237	0.7335		0.04237	0.3712		0.04237	0.45846		0.04237	0.85024
0.0425	0.27453		0.0425	0.42873		0.0425	0.79742		0.0425	0.31116		0.0425	0.50368		0.0425	0.77803
0.04262	0.39616		0.04262	0.47141		0.04262	0.76547		0.04262	0.3992		0.04262	0.49708		0.04262	0.84792
0.04275	0.30509		0.04275	0.45837		0.04275	0.76197		0.04275	0.39531		0.04275	0.51688		0.04275	0.84238
0.04287	0.36382		0.04287	0.42446		0.04287	0.83813		0.04287	0.43784		0.04287	0.53688		0.04287	0.89823
0.043	0.41703		0.043	0.42833		0.043	0.82508		0.043	0.36782		0.043	0.4812		0.043	0.84372
0.04312	0.37305		0.04312	0.45255		0.04312	0.7666		0.04312	0.38583		0.04312	0.47818		0.04312	0.90707
0.04325	0.31696		0.04325	0.43665		0.04325	0.79465		0.04325	0.32198		0.04325	0.48531		0.04325	0.86487
0.04337	0.36229		0.04337	0.45163		0.04337	0.77531		0.04337	0.37749		0.04337	0.40905		0.04337	0.85671
0.0435	0.34396		0.0435	0.45093		0.0435	0.71588		0.0435	0.3587		0.0435	0.50281		0.0435	1.02335
0.04362	0.43961		0.04362	0.43404		0.04362	0.78537		0.04362	0.39285		0.04362	0.44431		0.04362	0.91621
0.04375	0.3876		0.04375	0.47726		0.04375	0.7528		0.04375	0.29283		0.04375	0.44605		0.04375	0.9363
0.04387	0.39496		0.04387	0.5111		0.04387	0.82961		0.04387	0.32769		0.04387	0.44682		0.04387	0.88311
0.044	0.36781		0.044	0.50343		0.044	0.85125		0.044	0.37926		0.044	0.43133		0.044	0.85857
0.04412	0.39687		0.04412	0.48505		0.04412	0.68095		0.04412	0.34785		0.04412	0.50874		0.04412	0.84825
0.04425	0.36075		0.04425	0.49504		0.04425	0.8958		0.04425	0.33241		0.04425	0.46119		0.04425	0.84106
0.04437	0.3181		0.04437	0.47833		0.04437	0.72695		0.04437	0.35773		0.04437	0.46017		0.04437	0.86263
0.0445	0.39788		0.0445	0.455		0.0445	0.72818		0.0445	0.3767		0.0445	0.46608		0.0445	0.78877
0.04462	0.32887		0.04462	0.50065		0.04462	0.8668		0.04462	0.34066		0.04462	0.47043		0.04462	0.89689
0.04475	0.37951		0.04475	0.49876		0.04475	0.8462		0.04475	0.41676		0.04475	0.45165		0.04475	0.94313
0.04487	0.41495		0.04487	0.46119		0.04487	0.80234		0.04487	0.41994		0.04487	0.4306		0.04487	0.82705
0.045	0.27907		0.045	0.48158		0.045	0.92432		0.045	0.4013		0.045	0.46933		0.045	0.83525
0.04512	0.35148		0.04512	0.43771		0.04512	0.83574		0.04512	0.39704		0.04512	0.48749		0.04512	0.82732
0.04525	0.30511		0.04525	0.44301		0.04525	0.93521		0.04525	0.44862		0.04525	0.49478		0.04525	0.83519
0.04537	0.37667		0.04537	0.49309		0.04537	0.88497		0.04537	0.37186		0.04537	0.43205		0.04537	0.83214
0.0455	0.38357		0.0455	0.46417		0.0455	0.79605		0.0455	0.34522		0.0455	0.5317		0.0455	0.89151
0.04562	0.36451		0.04562	0.48226		0.04562	0.83514		0.04562	0.24039		0.04562	0.44563		0.04562	0.87022
0.04575	0.43833		0.04575	0.46565		0.04575	0.81037		0.04575	0.39633		0.04575	0.47587		0.04575	0.92952
0.04587	0.44552		0.04587	0.44862		0.04587	0.97321		0.04587	0.26322		0.04587	0.46795		0.04587	0.96305
0.046	0.4162		0.046	0.45894		0.046	0.9477		0.046	0.38441		0.046	0.48875		0.046	0.9736
0.04612	0.46159		0.04612	0.4849		0.04612	0.83767		0.04612	0.40025		0.04612	0.4829		0.04612	0.83042
0.04625	0.3727		0.04625	0.50078		0.04625	0.89928		0.04625	0.53206		0.04625	0.44699		0.04625	0.86177
0.04637	0.47764		0.04637	0.49931		0.04637	0.85326		0.04637	0.49952		0.04637	0.47686		0.04637	0.97541
0.0465	0.28796		0.0465	0.44475		0.0465	0.79941		0.0465	0.4737		0.0465	0.51398		0.0465	0.88207
0.04662	0.51484		0.04662	0.45685		0.04662	0.85988		0.04662	0.39063		0.04662	0.49714		0.04662	0.88208
0.04675	0.50493		0.04675	0.46629		0.04675	0.87408		0.04675	0.47624		0.04675	0.44333		0.04675	0.87277
0.04687	0.38387		0.04687	0.48507		0.04687	0.73421		0.04687	0.40907		0.04687	0.4831		0.04687	0.89314
0.047	0.39581		0.047	0.46048		0.047	0.86061		0.047	0.39397		0.047	0.48868		0.047	0.94477
0.04712	0.43786		0.04712	0.41951		0.04712	0.87919		0.04712	0.43956		0.04712	0.56285		0.04712	0.84205
0.04725	0.34708		0.04725	0.45675		0.04725	0.85211		0.04725	0.30692		0.04725	0.50939		0.04725	0.98362
0.04737	0.42204		0.04737	0.43879		0.04737	0.87507		0.04737	0.31845		0.04737	0.56534		0.04737	0.96637
0.0475	0.35349		0.0475	0.52375		0.0475	0.83255		0.0475	0.37066		0.0475	0.53811		0.0475	0.94607
0.04762	0.46908		0.04762	0.51729		0.04762	0.79601		0.04762	0.47068		0.04762	0.52829		0.04762	1.00573
0.04775	0.42897		0.04775	0.46237		0.04775	0.87631		0.04775	0.52787		0.04775	0.50167		0.04775	0.96066
0.04787	0.408		0.04787	0.46185		0.04787	0.93213		0.04787	0.43593		0.04787	0.49269		0.04787	0.91151
0.048	0.30162		0.048	0.50027		0.048	0.88485		0.048	0.48		0.048	0.52574		0.048	0.93885
0.04812	0.47759		0.04812	0.50504		0.04812	0.91169		0.04812	0.34625		0.04812	0.50795		0.04812	0.96593
0.04825	0.33163		0.04825	0.53088		0.04825	0.7905		0.04825	0.38505		0.04825	0.47318		0.04825	0.90072
0.04837	0.51643		0.04837	0.50498		0.04837	0.91023		0.04837	0.47172		0.04837	0.48714		0.04837	0.95099
0.0485	0.23969		0.0485	0.52358		0.0485	1.02296		0.0485	0.40137		0.0485	0.51503		0.0485	0.88005
0.04862	0.39989		0.04862	0.51879		0.04862	0.91881		0.04862	0.47123		0.04862	0.57187		0.04862	0.9758
0.04875	0.30144		0.04875	0.50997		0.04875	1.04259		0.04875	0.34765		0.04875	0.53979		0.04875	0.9793
0.04887	0.4874		0.04887	0.48843		0.04887	0.92182		0.04887	0.43917		0.04887	0.50178		0.04887	0.97048
0.049	0.42187		0.049	0.50967		0.049	0.83459		0.049	0.41187		0.049	0.52159		0.049	0.89378
0.04912	0.52364		0.04912	0.51342		0.04912	0.77089		0.04912	0.48009		0.04912	0.49707		0.04912	0.88699
0.04925	0.41		0.04925	0.52733		0.04925	0.87824		0.04925	0.47645		0.04925	0.57664		0.04925	0.98976
0.04937	0.42003		0.04937	0.50921		0.04937	0.94452		0.04937	0.44038		0.04937	0.49538		0.04937	1.00573
0.0495	0.37434		0.0495	0.46277		0.0495	0.96079		0.0495	0.33182		0.0495	0.57084		0.0495	1.00614
0.04962	0.48936		0.04962	0.52649		0.04962	0.98184		0.04962	0.47312		0.04962	0.48399		0.04962	1.00529
0.04975	0.42489		0.04975	0.47714		0.04975	0.90569		0.04975	0.39611		0.04975	0.56084		0.04975	0.95017
0.04987	0.5001		0.04987	0.55679		0.04987	0.93647		0.04987	0.5228		0.04987	0.52868		0.04987	1.06859
0.05	0.45368		0.05	0.49352		0.05	0.93431		0.05	0.44501		0.05	0.49416		0.05	1.00736
0.05012	0.42496		0.05012	0.53354		0.05012	0.91248		0.05012	0.56531		0.05012	0.47436		0.05012	0.97222
0.05025	0.36024		0.05025	0.49002		0.05025	0.86722		0.05025	0.36715		0.05025	0.48203		0.05025	0.98749
0.05037	0.53489		0.05037	0.46169		0.05037	0.87301		0.05037	0.56349		0.05037	0.5168		0.05037	0.87847
0.0505	0.31924		0.0505	0.51999		0.0505	0.97066		0.0505	0.35854		0.0505	0.51039		0.0505	0.94557
0.05062	0.42665		0.05062	0.45582		0.05062	0.93445		0.05062	0.46095		0.05062	0.51325		0.05062	0.95506
0.05075	0.35005		0.05075	0.47311		0.05075	0.83035		0.05075	0.35832		0.05075	0.50906		0.05075	0.96176
0.05087	0.43243		0.05087	0.42842		0.05087	0.97727		0.05087	0.44792		0.05087	0.56039		0.05087	0.99946
0.051	0.42801		0.051	0.41685		0.051	0.96583		0.051	0.3974		0.051	0.50187		0.051	0.97663
0.05112	0.39979		0.05112	0.4809		0.05112	0.84098		0.05112	0.42407		0.05112	0.53945		0.05112	1.01707
0.05125	0.42442		0.05125	0.49014		0.05125	0.9553		0.05125	0.50046		0.05125	0.51715		0.05125	1.07216
0.05137	0.34277		0.05137	0.49451		0.05137	0.96566		0.05137	0.48868		0.05137	0.56252		0.05137	0.95205
0.0515	0.57577		0.0515	0.50472		0.0515	0.91032		0.0515	0.65366		0.0515	0.55241		0.0515	0.95535
0.05162	0.4193		0.05162	0.54318		0.05162	1.01346		0.05162	0.56433		0.05162	0.49629		0.05162	1.02042
0.05175	0.49013		0.05175	0.52861		0.05175	0.85838		0.05175	0.52271		0.05175	0.52345		0.05175	0.96211
0.05187	0.37642		0.05187	0.55056		0.05187	1.00244		0.05187	0.47848		0.05187	0.509		0.05187	1.02616
0.052	0.56402		0.052	0.51317		0.052	0.92915		0.052	0.53211		0.052	0.52398		0.052	0.91902
0.05212	0.37154		0.05212	0.51582		0.05212	0.98384		0.05212	0.48522		0.05212	0.51879		0.05212	0.90354
0.05225	0.57614		0.05225	0.52331		0.05225	0.97118		0.05225	0.48716		0.05225	0.54032		0.05225	1.06789
0.05237	0.37394		0.05237	0.48507		0.05237	0.83978		0.05237	0.39315		0.05237	0.54341		0.05237	0.94634
0.0525	0.47761		0.0525	0.50807		0.0525	0.97083		0.0525	0.46865		0.0525	0.4985		0.0525	1.04805
0.05262	0.47059		0.05262	0.53675		0.05262	0.96354		0.05262	0.39772		0.05262	0.55082		0.05262	0.86365
0.05275	0.5287		0.05275	0.52153		0.05275	0.97606		0.05275	0.56029		0.05275	0.54701		0.05275	1.01216
0.05287	0.44786		0.05287	0.51658		0.05287	0.94066		0.05287	0.47176		0.05287	0.57513		0.05287	1.10015
0.053	0.47823		0.053	0.49352		0.053	0.82557		0.053	0.61966		0.053	0.57685		0.053	1.08021
0.05312	0.43759		0.05312	0.51066		0.05312	0.90646		0.05312	0.32378		0.05312	0.57464		0.05312	1.04285
0.05325	0.48688		0.05325	0.51174		0.05325	0.92867		0.05325	0.50338		0.05325	0.53802		0.05325	0.99273
0.05337	0.47844		0.05337	0.51231		0.05337	0.93165		0.05337	0.3193		0.05337	0.59441		0.05337	1.08658
0.0535	0.44348		0.0535	0.49215		0.0535	1.05854		0.0535	0.56065		0.0535	0.50154		0.0535	1.13929
0.05362	0.43103		0.05362	0.52899		0.05362	0.94		0.05362	0.43295		0.05362	0.52645		0.05362	1.05554
0.05375	0.41224		0.05375	0.52555		0.05375	1.03745		0.05375	0.53722		0.05375	0.54691		0.05375	1.02732
0.05387	0.44119		0.05387	0.50824		0.05387	0.83189		0.05387	0.52438		0.05387	0.53617		0.05387	0.9458
0.054	0.48368		0.054	0.50963		0.054	1.07943		0.054	0.45794		0.054	0.54369		0.054	1.03826
0.05412	0.49288		0.05412	0.5561		0.05412	1.02541		0.05412	0.58194		0.05412	0.61569		0.05412	1.1003
0.05425	0.45525		0.05425	0.56924		0.05425	1.01092		0.05425	0.56665		0.05425	0.60629		0.05425	1.04919
0.05437	0.46231		0.05437	0.56518		0.05437	0.92833		0.05437	0.6159		0.05437	0.5747		0.05437	0.99965
0.0545	0.51145		0.0545	0.53602		0.0545	0.9257		0.0545	0.55751		0.0545	0.57415		0.0545	1.02956
0.05462	0.42656		0.05462	0.59174		0.05462	1.02929		0.05462	0.52192		0.05462	0.63794		0.05462	1.03727
0.05475	0.54328		0.05475	0.464		0.05475	1.0531		0.05475	0.50136		0.05475	0.58998		0.05475	1.02561
0.05487	0.56403		0.05487	0.56621		0.05487	1.03643		0.05487	0.53637		0.05487	0.54742		0.05487	1.17242
0.055	0.50829		0.055	0.53746		0.055	1.01607		0.055	0.52015		0.055	0.57801		0.055	1.09981
0.05512	0.62385		0.05512	0.51505		0.05512	1.03062		0.05512	0.47287		0.05512	0.56632		0.05512	1.01574
0.05525	0.53557		0.05525	0.45934		0.05525	1.02416		0.05525	0.4371		0.05525	0.61107		0.05525	1.06149
0.05537	0.53836		0.05537	0.5256		0.05537	0.88062		0.05537	0.50413		0.05537	0.62142		0.05537	1.10825
0.0555	0.40188		0.0555	0.5054		0.0555	1.10892		0.0555	0.47149		0.0555	0.56822		0.0555	1.03254
0.05562	0.4254		0.05562	0.52884		0.05562	0.92567		0.05562	0.44915		0.05562	0.60259		0.05562	0.97813
0.05575	0.44701		0.05575	0.54365		0.05575	1.02344		0.05575	0.47792		0.05575	0.54615		0.05575	0.96905
0.05587	0.45437		0.05587	0.54871		0.05587	1.04032		0.05587	0.43873		0.05587	0.56918		0.05587	1.05635
0.056	0.43862		0.056	0.51251		0.056	0.98061		0.056	0.55233		0.056	0.59787		0.056	1.15597
0.05612	0.48772		0.05612	0.53632		0.05612	1.05268		0.05612	0.49009		0.05612	0.62275		0.05612	1.01298
0.05625	0.37091		0.05625	0.55915		0.05625	1.04635		0.05625	0.48031		0.05625	0.61209		0.05625	1.06252
0.05637	0.46195		0.05637	0.55889		0.05637	1.02561		0.05637	0.50724		0.05637	0.6013		0.05637	1.0572
0.0565	0.41486		0.0565	0.58223		0.0565	0.97561		0.0565	0.50881		0.0565	0.56137		0.0565	1.00505
0.05662	0.52042		0.05662	0.57866		0.05662	0.99956		0.05662	0.55353		0.05662	0.56509		0.05662	1.12526
0.05675	0.5261		0.05675	0.56369		0.05675	1.03127		0.05675	0.45664		0.05675	0.58341		0.05675	1.0411
0.05687	0.59755		0.05687	0.54219		0.05687	1.00343		0.05687	0.53021		0.05687	0.5825		0.05687	1.09869
0.057	0.47773		0.057	0.59461		0.057	1.13243		0.057	0.52242		0.057	0.60839		0.057	1.12686
0.05712	0.60268		0.05712	0.5342		0.05712	1.1243		0.05712	0.42917		0.05712	0.58292		0.05712	1.07215
0.05725	0.51303		0.05725	0.5608		0.05725	1.08234		0.05725	0.49416		0.05725	0.55979		0.05725	1.15491
0.05737	0.56536		0.05737	0.56692		0.05737	0.99525		0.05737	0.51177		0.05737	0.56659		0.05737	1.05591
0.0575	0.46618		0.0575	0.55558		0.0575	0.98955		0.0575	0.5589		0.0575	0.61422		0.0575	1.19234
0.05762	0.51949		0.05762	0.57053		0.05762	1.15846		0.05762	0.45832		0.05762	0.61332		0.05762	1.16857
0.05775	0.44114		0.05775	0.5661		0.05775	0.94931		0.05775	0.56439		0.05775	0.60937		0.05775	1.13142
0.05787	0.46835		0.05787	0.55988		0.05787	1.02489		0.05787	0.53199		0.05787	0.58954		0.05787	1.13228
0.058	0.52916		0.058	0.5721		0.058	1.01475		0.058	0.53995		0.058	0.65754		0.058	1.07528
0.05812	0.49962		0.05812	0.56587		0.05812	1.05647		0.05812	0.47216		0.05812	0.59373		0.05812	1.17441
0.05825	0.45069		0.05825	0.59017		0.05825	1.03094		0.05825	0.4635		0.05825	0.6371		0.05825	1.16555
0.05837	0.57108		0.05837	0.57765		0.05837	1.03906		0.05837	0.45215		0.05837	0.60057		0.05837	1.13359
0.0585	0.53155		0.0585	0.58169		0.0585	0.99345		0.0585	0.56047		0.0585	0.61319		0.0585	1.17042
0.05862	0.62129		0.05862	0.56399		0.05862	1.04062		0.05862	0.51138		0.05862	0.60602		0.05862	1.0291
0.05875	0.50119		0.05875	0.57616		0.05875	1.17391		0.05875	0.62338		0.05875	0.65641		0.05875	1.11553
0.05887	0.64085		0.05887	0.53073		0.05887	1.04744		0.05887	0.64476		0.05887	0.66292		0.05887	1.06947
0.059	0.46925		0.059	0.58774		0.059	1.06816		0.059	0.60163		0.059	0.61731		0.059	1.18059
0.05912	0.46195		0.05912	0.55962		0.05912	1.00793		0.05912	0.5534		0.05912	0.63156		0.05912	1.13455
0.05925	0.51504		0.05925	0.56083		0.05925	1.13159		0.05925	0.60953		0.05925	0.58694		0.05925	1.07922
0.05937	0.56077		0.05937	0.60683		0.05937	1.13163		0.05937	0.59032		0.05937	0.65114		0.05937	1.13019
0.0595	0.44679		0.0595	0.58191		0.0595	1.11338		0.0595	0.62748		0.0595	0.67635		0.0595	1.06295
0.05962	0.64191		0.05962	0.59743		0.05962	1.12891		0.05962	0.57046		0.05962	0.66616		0.05962	1.09689
0.05975	0.52484		0.05975	0.57692		0.05975	1.15952		0.05975	0.54632		0.05975	0.6507		0.05975	1.18953
0.05987	0.64602		0.05987	0.55894		0.05987	1.18749		0.05987	0.49606		0.05987	0.65867		0.05987	1.08896
0.06	0.4761		0.06	0.61212		0.06	1.1627		0.06	0.60312		0.06	0.64594		0.06	1.03823
0.06012	0.57525		0.06012	0.58504		0.06012	0.98565		0.06012	0.53299		0.06012	0.6435		0.06012	1.03672
0.06025	0.46424		0.06025	0.62941		0.06025	1.04571		0.06025	0.54895		0.06025	0.67514		0.06025	1.10458
0.06037	0.57531		0.06037	0.58306		0.06037	1.07793		0.06037	0.54959		0.06037	0.67768		0.06037	1.02609
0.0605	0.53057		0.0605	0.60699		0.0605	1.13976		0.0605	0.56871		0.0605	0.65745		0.0605	1.11883
0.06062	0.48947		0.06062	0.59526		0.06062	1.14619		0.06062	0.59522		0.06062	0.65255		0.06062	1.08487
0.06075	0.61563		0.06075	0.57827		0.06075	1.07526		0.06075	0.50709		0.06075	0.65623		0.06075	1.10194
0.06087	0.50755		0.06087	0.60981		0.06087	1.05837		0.06087	0.49797		0.06087	0.67999		0.06087	1.06401
0.061	0.57898		0.061	0.57944		0.061	1.289		0.061	0.58445		0.061	0.65308		0.061	1.23209
0.06112	0.5276		0.06112	0.62982		0.06112	1.05525		0.06112	0.4291		0.06112	0.67808		0.06112	1.1768
0.06125	0.5401		0.06125	0.58287		0.06125	1.14808		0.06125	0.65374		0.06125	0.6293		0.06125	1.19011
0.06137	0.50564		0.06137	0.60014		0.06137	1.11357		0.06137	0.46497		0.06137	0.67962		0.06137	1.26469
0.0615	0.56737		0.0615	0.59198		0.0615	1.0806		0.0615	0.61751		0.0615	0.6497		0.0615	1.02789
0.06162	0.51958		0.06162	0.62212		0.06162	1.18434		0.06162	0.5098		0.06162	0.67894		0.06162	1.16538
0.06175	0.55004		0.06175	0.56484		0.06175	1.01594		0.06175	0.5358		0.06175	0.67358		0.06175	1.16814
0.06187	0.53052		0.06187	0.6583		0.06187	1.08807		0.06187	0.43344		0.06187	0.6296		0.06187	1.12537
0.062	0.58653		0.062	0.63217		0.062	1.14116		0.062	0.47117		0.062	0.67001		0.062	1.26973
0.06212	0.55389		0.06212	0.59898		0.06212	0.98881		0.06212	0.55147		0.06212	0.66821		0.06212	1.24324
0.06225	0.53883		0.06225	0.61997		0.06225	1.18616		0.06225	0.5531		0.06225	0.64808		0.06225	1.15459
0.06237	0.56114		0.06237	0.63756		0.06237	1.10268		0.06237	0.60764		0.06237	0.67261		0.06237	1.21298
0.0625	0.57036		0.0625	0.62958		0.0625	1.12758		0.0625	0.6209		0.0625	0.69112		0.0625	1.22931
0.06262	0.53161		0.06262	0.57189		0.06262	1.07832		0.06262	0.58534		0.06262	0.68461		0.06262	1.23931
0.06275	0.60631		0.06275	0.63131		0.06275	1.25457		0.06275	0.58561		0.06275	0.62281		0.06275	1.21608
0.06287	0.5995		0.06287	0.66412		0.06287	1.16949		0.06287	0.50277		0.06287	0.71704		0.06287	1.29652
0.063	0.52808		0.063	0.5901		0.063	1.195		0.063	0.5621		0.063	0.63221		0.063	1.13901
0.06312	0.58222		0.06312	0.62081		0.06312	1.13564		0.06312	0.43673		0.06312	0.70559		0.06312	1.19384
0.06325	0.55583		0.06325	0.597		0.06325	1.23374		0.06325	0.59612		0.06325	0.63356		0.06325	1.25771
0.06337	0.5589		0.06337	0.55688		0.06337	1.1585		0.06337	0.63128		0.06337	0.64176		0.06337	1.24471
0.0635	0.53137		0.0635	0.56218		0.0635	1.11774		0.0635	0.69973		0.0635	0.63508		0.0635	1.21976
0.06362	0.59877		0.06362	0.66404		0.06362	1.1757		0.06362	0.48276		0.06362	0.6631		0.06362	1.26934
0.06375	0.51116		0.06375	0.62821		0.06375	1.16955		0.06375	0.60866		0.06375	0.71104		0.06375	1.17729
0.06387	0.69001		0.06387	0.6346		0.06387	1.0771		0.06387	0.50934		0.06387	0.69388		0.06387	1.22081
0.064	0.6196		0.064	0.66899		0.064	1.18745		0.064	0.60666		0.064	0.67589		0.064	1.21897
0.06412	0.67629		0.06412	0.63963		0.06412	1.10614		0.06412	0.59694		0.06412	0.74311		0.06412	1.24659
0.06425	0.58191		0.06425	0.62175		0.06425	1.16749		0.06425	0.54169		0.06425	0.65849		0.06425	1.25637
0.06437	0.60098		0.06437	0.65064		0.06437	1.23406		0.06437	0.52794		0.06437	0.72213		0.06437	1.18716
0.0645	0.61742		0.0645	0.59562		0.0645	1.15413		0.0645	0.55733		0.0645	0.69683		0.0645	1.20114
0.06462	0.54075		0.06462	0.65992		0.06462	1.2218		0.06462	0.75791		0.06462	0.70525		0.06462	1.19197
0.06475	0.47302		0.06475	0.59489		0.06475	1.26693		0.06475	0.53461		0.06475	0.68933		0.06475	1.22432
0.06487	0.56776		0.06487	0.66555		0.06487	1.1818		0.06487	0.58716		0.06487	0.67957		0.06487	1.1792
0.065	0.42408		0.065	0.63926		0.065	1.15006		0.065	0.57004		0.065	0.74281		0.065	1.20047
0.06512	0.57147		0.06512	0.64473		0.06512	1.33024		0.06512	0.61637		0.06512	0.70601		0.06512	1.19307
0.06525	0.50188		0.06525	0.62444		0.06525	1.33425		0.06525	0.60208		0.06525	0.69172		0.06525	1.28392
0.06537	0.59844		0.06537	0.63637		0.06537	1.28481		0.06537	0.55999		0.06537	0.69199		0.06537	1.30781
0.0655	0.57715		0.0655	0.64484		0.0655	1.06256		0.0655	0.6788		0.0655	0.69992		0.0655	1.33256
0.06562	0.69289		0.06562	0.66899		0.06562	1.21945		0.06562	0.61803		0.06562	0.6756		0.06562	1.20926
0.06575	0.60489		0.06575	0.63642		0.06575	1.21964		0.06575	0.62613		0.06575	0.67593		0.06575	1.1784
0.06587	0.65541		0.06587	0.62429		0.06587	1.14081		0.06587	0.65335		0.06587	0.63904		0.06587	1.24488
0.066	0.63586		0.066	0.64521		0.066	1.13117		0.066	0.50287		0.066	0.71602		0.066	1.19173
0.06612	0.6368		0.06612	0.65744		0.06612	1.35177		0.06612	0.65815		0.06612	0.68136		0.06612	1.33023
0.06625	0.57462		0.06625	0.61909		0.06625	1.23173		0.06625	0.5437		0.06625	0.68939		0.06625	1.22679
0.06637	0.61109		0.06637	0.63667		0.06637	1.19942		0.06637	0.70632		0.06637	0.69955		0.06637	1.21155
0.0665	0.5582		0.0665	0.60235		0.0665	1.22901		0.0665	0.60709		0.0665	0.72883		0.0665	1.21368
0.06662	0.59897		0.06662	0.65279		0.06662	1.275		0.06662	0.74613		0.06662	0.67579		0.06662	1.24739
0.06675	0.44291		0.06675	0.62563		0.06675	1.17887		0.06675	0.65894		0.06675	0.74445		0.06675	1.30784
0.06687	0.53574		0.06687	0.65869		0.06687	1.17045		0.06687	0.63875		0.06687	0.74356		0.06687	1.28378
0.067	0.36303		0.067	0.67155		0.067	1.21445		0.067	0.5898		0.067	0.72871		0.067	1.27277
0.06712	0.63256		0.06712	0.67746		0.06712	1.32292		0.06712	0.62123		0.06712	0.69691		0.06712	1.26055
0.06725	0.53462		0.06725	0.66852		0.06725	1.28226		0.06725	0.64528		0.06725	0.76038		0.06725	1.25149
0.06737	0.64596		0.06737	0.63844		0.06737	1.38316		0.06737	0.67741		0.06737	0.71484		0.06737	1.29528
0.0675	0.56656		0.0675	0.62565		0.0675	1.16129		0.0675	0.69887		0.0675	0.65434		0.0675	1.32571
0.06762	0.69174		0.06762	0.64985		0.06762	1.32132		0.06762	0.66052		0.06762	0.70853		0.06762	1.31139
0.06775	0.65871		0.06775	0.66691		0.06775	1.01644		0.06775	0.62113		0.06775	0.63223		0.06775	1.30144
0.06787	0.65673		0.06787	0.63842		0.06787	1.24171		0.06787	0.73674		0.06787	0.68166		0.06787	1.37872
0.068	0.60977		0.068	0.64733		0.068	1.16947		0.068	0.59998		0.068	0.65221		0.068	1.40689
0.06812	0.71664		0.06812	0.6709		0.06812	1.33985		0.06812	0.62297		0.06812	0.68316		0.06812	1.30431
0.06825	0.6023		0.06825	0.67932		0.06825	1.26563		0.06825	0.64385		0.06825	0.67048		0.06825	1.32176
0.06837	0.6784		0.06837	0.70478		0.06837	1.32528		0.06837	0.68977		0.06837	0.70086		0.06837	1.27462
0.0685	0.67276		0.0685	0.6556		0.0685	1.19847		0.0685	0.63943		0.0685	0.72875		0.0685	1.28343
0.06862	0.70836		0.06862	0.6635		0.06862	1.36473		0.06862	0.66648		0.06862	0.70231		0.06862	1.26979
0.06875	0.60865		0.06875	0.6348		0.06875	1.35481		0.06875	0.6096		0.06875	0.68268		0.06875	1.22983
0.06887	0.59959		0.06887	0.68457		0.06887	1.21743		0.06887	0.58889		0.06887	0.69621		0.06887	1.38972
0.069	0.552		0.069	0.66507		0.069	1.32771		0.069	0.6872		0.069	0.71123		0.069	1.28618
0.06912	0.47486		0.06912	0.66682		0.06912	1.2257		0.06912	0.66867		0.06912	0.76596		0.06912	1.36812
0.06925	0.55932		0.06925	0.6489		0.06925	1.28121		0.06925	0.60486		0.06925	0.69263		0.06925	1.36185
0.06937	0.5228		0.06937	0.71247		0.06937	1.26784		0.06937	0.62189		0.06937	0.65758		0.06937	1.48698
0.0695	0.55876		0.0695	0.68758		0.0695	1.30908		0.0695	0.52907		0.0695	0.66065		0.0695	1.43446
0.06962	0.57096		0.06962	0.67224		0.06962	1.29744		0.06962	0.59636		0.06962	0.71103		0.06962	1.38416
0.06975	0.65993		0.06975	0.66581		0.06975	1.32144		0.06975	0.6937		0.06975	0.6871		0.06975	1.36422
0.06987	0.67174		0.06987	0.66791		0.06987	1.38704		0.06987	0.65418		0.06987	0.72793		0.06987	1.29618
0.07	0.66938		0.07	0.67331		0.07	1.15219		0.07	0.63275		0.07	0.72469		0.07	1.21332
0.07012	0.66726		0.07012	0.64341		0.07012	1.35754		0.07012	0.65306		0.07012	0.7189		0.07012	1.45645
0.07025	0.68501		0.07025	0.68824		0.07025	1.34734		0.07025	0.7088		0.07025	0.68268		0.07025	1.26591
0.07037	0.75132		0.07037	0.71046		0.07037	1.1337		0.07037	0.61786		0.07037	0.74165		0.07037	1.35592
0.0705	0.61519		0.0705	0.66939		0.0705	1.33229		0.0705	0.61335		0.0705	0.69628		0.0705	1.30971
0.07062	0.62094		0.07062	0.68233		0.07062	1.32369		0.07062	0.70645		0.07062	0.69134		0.07062	1.42679
0.07075	0.6663		0.07075	0.73268		0.07075	1.3729		0.07075	0.63591		0.07075	0.71836		0.07075	1.4142
0.07087	0.68381		0.07087	0.72718		0.07087	1.32301		0.07087	0.68959		0.07087	0.68332		0.07087	1.37225
0.071	0.6413		0.071	0.71163		0.071	1.37043		0.071	0.72243		0.071	0.69198		0.071	1.36675
0.07112	0.66554		0.07112	0.69962		0.07112	1.32486		0.07112	0.73375		0.07112	0.70411		0.07112	1.33256
0.07125	0.65784		0.07125	0.74212		0.07125	1.29351		0.07125	0.73373		0.07125	0.73396		0.07125	1.31057
0.07137	0.72985		0.07137	0.72566		0.07137	1.4336		0.07137	0.60854		0.07137	0.69757		0.07137	1.38207
0.0715	0.69198		0.0715	0.68706		0.0715	1.27752		0.0715	0.64786		0.0715	0.70959		0.0715	1.39443
0.07162	0.77591		0.07162	0.66999		0.07162	1.32589		0.07162	0.72879		0.07162	0.74022		0.07162	1.30293
0.07175	0.58688		0.07175	0.68016		0.07175	1.33798		0.07175	0.75284		0.07175	0.70978		0.07175	1.32229
0.07187	0.69306		0.07187	0.68452		0.07187	1.31056		0.07187	0.79419		0.07187	0.75302		0.07187	1.27125
0.072	0.58752		0.072	0.77908		0.072	1.15472		0.072	0.73222		0.072	0.74411		0.072	1.38353
0.07212	0.72304		0.07212	0.70354		0.07212	1.26584		0.07212	0.73037		0.07212	0.71071		0.07212	1.38839
0.07225	0.63818		0.07225	0.66976		0.07225	1.28917		0.07225	0.70472		0.07225	0.74026		0.07225	1.34453
0.07237	0.71018		0.07237	0.70497		0.07237	1.33974		0.07237	0.71377		0.07237	0.73517		0.07237	1.38078
0.0725	0.68666		0.0725	0.74839		0.0725	1.36143		0.0725	0.77451		0.0725	0.82089		0.0725	1.38499
0.07262	0.74597		0.07262	0.69233		0.07262	1.40254		0.07262	0.6874		0.07262	0.76949		0.07262	1.44515
0.07275	0.71317		0.07275	0.73489		0.07275	1.39189		0.07275	0.7417		0.07275	0.76417		0.07275	1.50606
0.07287	0.69282		0.07287	0.70926		0.07287	1.35483		0.07287	0.66928		0.07287	0.76157		0.07287	1.3466
0.073	0.61469		0.073	0.75333		0.073	1.32649		0.073	0.66289		0.073	0.74173		0.073	1.48381
0.07312	0.60547		0.07312	0.74146		0.07312	1.36578		0.07312	0.62946		0.07312	0.77849		0.07312	1.4735
0.07325	0.70365		0.07325	0.75752		0.07325	1.38358		0.07325	0.75856		0.07325	0.79179		0.07325	1.41212
0.07337	0.64317		0.07337	0.78486		0.07337	1.28031		0.07337	0.60328		0.07337	0.75745		0.07337	1.32756
0.0735	0.64198		0.0735	0.73931		0.0735	1.42474		0.0735	0.69945		0.0735	0.756		0.0735	1.40763
0.07362	0.53874		0.07362	0.69909		0.07362	1.39858		0.07362	0.66577		0.07362	0.75868		0.07362	1.36638
0.07375	0.68561		0.07375	0.70752		0.07375	1.2602		0.07375	0.76479		0.07375	0.71181		0.07375	1.40691
0.07387	0.6766		0.07387	0.67606		0.07387	1.42897		0.07387	0.62272		0.07387	0.73321		0.07387	1.46725
0.074	0.69793		0.074	0.70652		0.074	1.49032		0.074	0.68375		0.074	0.7526		0.074	1.43868
0.07412	0.65951		0.07412	0.68734		0.07412	1.48444		0.07412	0.63632		0.07412	0.75456		0.07412	1.40706
0.07425	0.6882		0.07425	0.76188		0.07425	1.28354		0.07425	0.75933		0.07425	0.73864		0.07425	1.38068
0.07437	0.63179		0.07437	0.71254		0.07437	1.48866		0.07437	0.66953		0.07437	0.74146		0.07437	1.41104
0.0745	0.64391		0.0745	0.77208		0.0745	1.36495		0.0745	0.73362		0.0745	0.74377		0.0745	1.36407
0.07462	0.68121		0.07462	0.73159		0.07462	1.23025		0.07462	0.67598		0.07462	0.77126		0.07462	1.41745
0.07475	0.73397		0.07475	0.76194		0.07475	1.49416		0.07475	0.83687		0.07475	0.7558		0.07475	1.46967
0.07487	0.70995		0.07487	0.74918		0.07487	1.28068		0.07487	0.66597		0.07487	0.77245		0.07487	1.41288
0.075	0.7382		0.075	0.75772		0.075	1.37446		0.075	0.81794		0.075	0.74582		0.075	1.51133
0.07512	0.70849		0.07512	0.72424		0.07512	1.42655		0.07512	0.66814		0.07512	0.75005		0.07512	1.46428
0.07525	0.75616		0.07525	0.70187		0.07525	1.41432		0.07525	0.81502		0.07525	0.77089		0.07525	1.36555
0.07537	0.65342		0.07537	0.71021		0.07537	1.31116		0.07537	0.63178		0.07537	0.76412		0.07537	1.46774
0.0755	0.82297		0.0755	0.73851		0.0755	1.33267		0.0755	0.83114		0.0755	0.76224		0.0755	1.48647
0.07562	0.66036		0.07562	0.76408		0.07562	1.39065		0.07562	0.71941		0.07562	0.79791		0.07562	1.4991
0.07575	0.8056		0.07575	0.71908		0.07575	1.51967		0.07575	0.84486		0.07575	0.79209		0.07575	1.36086
0.07587	0.62064		0.07587	0.75984		0.07587	1.44092		0.07587	0.77786		0.07587	0.80265		0.07587	1.41366
0.076	0.8238		0.076	0.72586		0.076	1.4236		0.076	0.70743		0.076	0.81057		0.076	1.33883
0.07612	0.67892		0.07612	0.75317		0.07612	1.3214		0.07612	0.73871		0.07612	0.73199		0.07612	1.35711
0.07625	0.75657		0.07625	0.75477		0.07625	1.46586		0.07625	0.79635		0.07625	0.79347		0.07625	1.44388
0.07637	0.54179		0.07637	0.79298		0.07637	1.42352		0.07637	0.62641		0.07637	0.84665		0.07637	1.32528
0.0765	0.68852		0.0765	0.76688		0.0765	1.52181		0.0765	0.62001		0.0765	0.76651		0.0765	1.37836
0.07662	0.66909		0.07662	0.78479		0.07662	1.48452		0.07662	0.74107		0.07662	0.77255		0.07662	1.46838
0.07675	0.7762		0.07675	0.72208		0.07675	1.3648		0.07675	0.74876		0.07675	0.78532		0.07675	1.41435
0.07687	0.74753		0.07687	0.75782		0.07687	1.52203		0.07687	0.84953		0.07687	0.76437		0.07687	1.52921
0.077	0.68373		0.077	0.73349		0.077	1.49598		0.077	0.77495		0.077	0.77224		0.077	1.49248
0.07712	0.70878		0.07712	0.72592		0.07712	1.47831		0.07712	0.73463		0.07712	0.79688		0.07712	1.40671
0.07725	0.67269		0.07725	0.75185		0.07725	1.41401		0.07725	0.72205		0.07725	0.77809		0.07725	1.46601
0.07737	0.79548		0.07737	0.7574		0.07737	1.43956		0.07737	0.81021		0.07737	0.78928		0.07737	1.42412
0.0775	0.79057		0.0775	0.73122		0.0775	1.36541		0.0775	0.63596		0.0775	0.80196		0.0775	1.43893
0.07762	0.75423		0.07762	0.78119		0.07762	1.53689		0.07762	0.76048		0.07762	0.78706		0.07762	1.50334
0.07775	0.78846		0.07775	0.75119		0.07775	1.4241		0.07775	0.6334		0.07775	0.83812		0.07775	1.45131
0.07787	0.71578		0.07787	0.75765		0.07787	1.47444		0.07787	0.72591		0.07787	0.79749		0.07787	1.48655
0.078	0.73263		0.078	0.683		0.078	1.53448		0.078	0.65436		0.078	0.84181		0.078	1.4414
0.07812	0.69235		0.07812	0.79089		0.07812	1.36049		0.07812	0.86584		0.07812	0.81385		0.07812	1.44826
0.07825	0.63745		0.07825	0.74511		0.07825	1.54778		0.07825	0.73833		0.07825	0.82872		0.07825	1.58432
0.07837	0.62305		0.07837	0.77256		0.07837	1.5109		0.07837	0.75941		0.07837	0.82287		0.07837	1.54732
0.0785	0.65949		0.0785	0.78421		0.0785	1.52047		0.0785	0.79769		0.0785	0.77674		0.0785	1.5699
0.07862	0.71456		0.07862	0.74539		0.07862	1.4072		0.07862	0.77477		0.07862	0.82927		0.07862	1.56557
0.07875	0.72709		0.07875	0.76279		0.07875	1.41067		0.07875	0.64109		0.07875	0.79394		0.07875	1.56506
0.07887	0.65749		0.07887	0.75984		0.07887	1.50871		0.07887	0.6405		0.07887	0.82141		0.07887	1.40792
0.079	0.68375		0.079	0.77703		0.079	1.43487		0.079	0.73521		0.079	0.78899		0.079	1.56079
0.07912	0.73204		0.07912	0.768		0.07912	1.48888		0.07912	0.66743		0.07912	0.83867		0.07912	1.43519
0.07925	0.729		0.07925	0.75294		0.07925	1.57756		0.07925	0.64344		0.07925	0.84445		0.07925	1.55903
0.07937	0.80749		0.07937	0.74505		0.07937	1.45205		0.07937	0.79747		0.07937	0.8819		0.07937	1.40415
0.0795	0.75242		0.0795	0.77866		0.0795	1.42184		0.0795	0.74187		0.0795	0.82811		0.0795	1.56514
0.07962	0.74333		0.07962	0.86501		0.07962	1.48688		0.07962	0.73976		0.07962	0.81011		0.07962	1.45224
0.07975	0.66939		0.07975	0.7584		0.07975	1.42217		0.07975	0.72285		0.07975	0.80368		0.07975	1.53005
0.07987	0.7516		0.07987	0.79138		0.07987	1.47592		0.07987	0.60664		0.07987	0.76802		0.07987	1.47751
0.08	0.78155		0.08	0.72806		0.08	1.53694		0.08	0.78346		0.08	0.8107		0.08	1.60044
0.08012	0.77941		0.08012	0.79278		0.08012	1.47104		0.08012	0.73066		0.08012	0.81067		0.08012	1.48711
0.08025	0.75512		0.08025	0.75437		0.08025	1.56019		0.08025	0.71115		0.08025	0.8135		0.08025	1.5371
0.08037	0.72643		0.08037	0.79685		0.08037	1.37945		0.08037	0.58483		0.08037	0.86809		0.08037	1.55493
0.0805	0.71655		0.0805	0.7484		0.0805	1.53771		0.0805	0.71628		0.0805	0.82695		0.0805	1.4038
0.08062	0.73146		0.08062	0.78341		0.08062	1.58979		0.08062	0.72764		0.08062	0.81145		0.08062	1.53956
0.08075	0.79238		0.08075	0.78608		0.08075	1.54039		0.08075	0.75531		0.08075	0.86402		0.08075	1.55099
0.08087	0.81878		0.08087	0.82518		0.08087	1.56715		0.08087	0.84593		0.08087	0.84222		0.08087	1.51022
0.081	0.70535		0.081	0.78486		0.081	1.45535		0.081	0.96245		0.081	0.84765		0.081	1.55006
0.08112	0.66475		0.08112	0.83027		0.08112	1.44936		0.08112	0.88172		0.08112	0.79449		0.08112	1.54769
0.08125	0.70121		0.08125	0.7917		0.08125	1.55943		0.08125	0.81861		0.08125	0.82586		0.08125	1.73139
0.08137	0.65744		0.08137	0.78969		0.08137	1.54952		0.08137	0.83245		0.08137	0.80235		0.08137	1.53067
0.0815	0.64552		0.0815	0.82598		0.0815	1.62865		0.0815	0.7069		0.0815	0.81937		0.0815	1.66721
0.08162	0.72967		0.08162	0.76628		0.08162	1.51148		0.08162	0.76629		0.08162	0.85422		0.08162	1.51926
0.08175	0.7332		0.08175	0.78657		0.08175	1.54636		0.08175	0.79124		0.08175	0.84864		0.08175	1.45131
0.08187	0.77526		0.08187	0.78068		0.08187	1.55203		0.08187	0.81443		0.08187	0.83962		0.08187	1.59989
0.082	0.77402		0.082	0.80535		0.082	1.51531		0.082	0.83403		0.082	0.85083		0.082	1.53994
0.08212	0.80806		0.08212	0.77065		0.08212	1.53421		0.08212	0.71901		0.08212	0.82836		0.08212	1.55761
0.08225	0.6754		0.08225	0.79052		0.08225	1.5735		0.08225	0.75025		0.08225	0.8487		0.08225	1.61181
0.08237	0.75251		0.08237	0.80434		0.08237	1.3869		0.08237	0.78745		0.08237	0.83503		0.08237	1.6076
0.0825	0.63055		0.0825	0.85648		0.0825	1.51643		0.0825	0.67754		0.0825	0.82087		0.0825	1.68982
0.08262	0.84799		0.08262	0.79821		0.08262	1.65446		0.08262	0.67179		0.08262	0.85216		0.08262	1.63823
0.08275	0.6558		0.08275	0.78579		0.08275	1.63159		0.08275	0.63359		0.08275	0.85191		0.08275	1.64698
0.08287	0.74931		0.08287	0.87614		0.08287	1.76925		0.08287	0.73507		0.08287	0.87177		0.08287	1.57042
0.083	0.67447		0.083	0.82613		0.083	1.57709		0.083	0.81351		0.083	0.88678		0.083	1.56662
0.08312	0.72522		0.08312	0.84228		0.08312	1.5667		0.08312	0.82466		0.08312	0.8701		0.08312	1.60127
0.08325	0.7893		0.08325	0.8001		0.08325	1.612		0.08325	0.77733		0.08325	0.82204		0.08325	1.51217
0.08337	0.77107		0.08337	0.7856		0.08337	1.46972		0.08337	0.81741		0.08337	0.84647		0.08337	1.53578
0.0835	0.79866		0.0835	0.82235		0.0835	1.54855		0.0835	0.85665		0.0835	0.86895		0.0835	1.5111
0.08362	0.91253		0.08362	0.82053		0.08362	1.46271		0.08362	0.76388		0.08362	0.80457		0.08362	1.69365
0.08375	0.80006		0.08375	0.80534		0.08375	1.50009		0.08375	0.74622		0.08375	0.85682		0.08375	1.65441
0.08387	0.81709		0.08387	0.78353		0.08387	1.52802		0.08387	0.72987		0.08387	0.82647		0.08387	1.55273
0.084	0.7505		0.084	0.81834		0.084	1.55617		0.084	0.77498		0.084	0.8702		0.084	1.67362
0.08412	0.65139		0.08412	0.82231		0.08412	1.60816		0.08412	0.86077		0.08412	0.86444		0.08412	1.64013
0.08425	0.6709		0.08425	0.8349		0.08425	1.62386		0.08425	0.689		0.08425	0.82653		0.08425	1.60975
0.08437	0.80788		0.08437	0.79958		0.08437	1.62149		0.08437	0.66502		0.08437	0.78738		0.08437	1.59213
0.0845	0.82451		0.0845	0.79879		0.0845	1.62881		0.0845	0.74195		0.0845	0.80309		0.0845	1.58183
0.08462	0.70074		0.08462	0.80884		0.08462	1.4447		0.08462	0.79216		0.08462	0.86041		0.08462	1.58246
0.08475	0.75814		0.08475	0.82937		0.08475	1.64553		0.08475	0.74911		0.08475	0.87545		0.08475	1.62067
0.08487	0.76015		0.08487	0.81168		0.08487	1.59962		0.08487	0.78548		0.08487	0.84435		0.08487	1.64372
0.085	0.7091		0.085	0.79551		0.085	1.68594		0.085	0.809		0.085	0.84584		0.085	1.65222
0.08512	0.81052		0.08512	0.79579		0.08512	1.51798		0.08512	0.8852		0.08512	0.87135		0.08512	1.64293
0.08525	0.7288		0.08525	0.80091		0.08525	1.58464		0.08525	0.83634		0.08525	0.83148		0.08525	1.6638
0.08537	0.7374		0.08537	0.83674		0.08537	1.59342		0.08537	0.81013		0.08537	0.86068		0.08537	1.58482
0.0855	0.70662		0.0855	0.84413		0.0855	1.46502		0.0855	0.77887		0.0855	0.86353		0.0855	1.68284
0.08562	0.82961		0.08562	0.83167		0.08562	1.53874		0.08562	0.75898		0.08562	0.84136		0.08562	1.65838
0.08575	0.8343		0.08575	0.81622		0.08575	1.56172		0.08575	0.77331		0.08575	0.88827		0.08575	1.57452
0.08587	0.86263		0.08587	0.85655		0.08587	1.52619		0.08587	0.80791		0.08587	0.87326		0.08587	1.65547
0.086	0.8693		0.086	0.81333		0.086	1.67898		0.086	0.85574		0.086	0.86434		0.086	1.72366
0.08612	0.77934		0.08612	0.86679		0.08612	1.54223		0.08612	0.70063		0.08612	0.87332		0.08612	1.60844
0.08625	0.83923		0.08625	0.86893		0.08625	1.46746		0.08625	0.84123		0.08625	0.78995		0.08625	1.56406
0.08637	0.72096		0.08637	0.88183		0.08637	1.57736		0.08637	0.83401		0.08637	0.86076		0.08637	1.59558
0.0865	0.79955		0.0865	0.89831		0.0865	1.43076		0.0865	0.94592		0.0865	0.86435		0.0865	1.63331
0.08662	0.80632		0.08662	0.87686		0.08662	1.67183		0.08662	0.72477		0.08662	0.83997		0.08662	1.65119
0.08675	0.83178		0.08675	0.8976		0.08675	1.6383		0.08675	0.81046		0.08675	0.91075		0.08675	1.74725
0.08687	0.85403		0.08687	0.89967		0.08687	1.60508		0.08687	0.82528		0.08687	0.86273		0.08687	1.66579
0.087	0.78949		0.087	0.89094		0.087	1.55626		0.087	0.86947		0.087	0.9579		0.087	1.64919
0.08712	0.87373		0.08712	0.91274		0.08712	1.62279		0.08712	0.80615		0.08712	0.83931		0.08712	1.69678
0.08725	0.80159		0.08725	0.85552		0.08725	1.71298		0.08725	0.91795		0.08725	0.83813		0.08725	1.72817
0.08737	0.85246		0.08737	0.88482		0.08737	1.5601		0.08737	0.87673		0.08737	0.82745		0.08737	1.69769
0.0875	0.81071		0.0875	0.81065		0.0875	1.62733		0.0875	0.77302		0.0875	0.86059		0.0875	1.73002
0.08762	0.81658		0.08762	0.84353		0.08762	1.69279		0.08762	0.83924		0.08762	0.83349		0.08762	1.56268
0.08775	0.80751		0.08775	0.8151		0.08775	1.63536		0.08775	0.83497		0.08775	0.95301		0.08775	1.70854
0.08787	0.76511		0.08787	0.84478		0.08787	1.7356		0.08787	0.77934		0.08787	0.94021		0.08787	1.72984
0.088	0.88028		0.088	0.86405		0.088	1.64489		0.088	0.76966		0.088	0.93715		0.088	1.74317
0.08812	0.69812		0.08812	0.87179		0.08812	1.61695		0.08812	0.87366		0.08812	0.90161		0.08812	1.75392
0.08825	0.78418		0.08825	0.85806		0.08825	1.6626		0.08825	0.85421		0.08825	0.92221		0.08825	1.66938
0.08837	0.73964		0.08837	0.85079		0.08837	1.74295		0.08837	0.81974		0.08837	0.90862		0.08837	1.67369
0.0885	0.80864		0.0885	0.85804		0.0885	1.58284		0.0885	0.75375		0.0885	0.90358		0.0885	1.73922
0.08862	0.62147		0.08862	0.86581		0.08862	1.6432		0.08862	0.92607		0.08862	0.8759		0.08862	1.66577
0.08875	0.83588		0.08875	0.88838		0.08875	1.58878		0.08875	0.72454		0.08875	0.88119		0.08875	1.72168
0.08887	0.78133		0.08887	0.86604		0.08887	1.77174		0.08887	0.70792		0.08887	0.88805		0.08887	1.69801
0.089	0.88515		0.089	0.92181		0.089	1.57102		0.089	0.79989		0.089	0.88433		0.089	1.71048
0.08912	0.7478		0.08912	0.88315		0.08912	1.7712		0.08912	0.84212		0.08912	0.8927		0.08912	1.60719
0.08925	0.83378		0.08925	0.8979		0.08925	1.71326		0.08925	0.92991		0.08925	0.91621		0.08925	1.7591
0.08937	0.78959		0.08937	0.88791		0.08937	1.64834		0.08937	0.92548		0.08937	0.85838		0.08937	1.80478
0.0895	0.93779		0.0895	0.86822		0.0895	1.75643		0.0895	0.88893		0.0895	0.88422		0.0895	1.68942
0.08962	0.9179		0.08962	0.88598		0.08962	1.63829		0.08962	0.73921		0.08962	0.8557		0.08962	1.70862
0.08975	0.8445		0.08975	0.8608		0.08975	1.59618		0.08975	0.91568		0.08975	0.92595		0.08975	1.68394
0.08987	0.8479		0.08987	0.88616		0.08987	1.73583		0.08987	0.71634		0.08987	0.88782		0.08987	1.62807
0.09	0.83219		0.09	0.88557		0.09	1.72747		0.09	0.62131		0.09	0.93774		0.09	1.81391
0.09012	0.79263		0.09012	0.90941		0.09012	1.66408		0.09012	0.7843		0.09012	0.89722		0.09012	1.75032
0.09025	0.6807		0.09025	0.89245		0.09025	1.68074		0.09025	0.88377		0.09025	0.94547		0.09025	1.74946
0.09037	0.77031		0.09037	0.92505		0.09037	1.85631		0.09037	0.88107		0.09037	0.90509		0.09037	1.65464
0.0905	0.80913		0.0905	0.90083		0.0905	1.65318		0.0905	0.90559		0.0905	0.88644		0.0905	1.82512
0.09062	0.81734		0.09062	0.88626		0.09062	1.71831		0.09062	0.78731		0.09062	0.93641		0.09062	1.80066
0.09075	0.73581		0.09075	0.87728		0.09075	1.66556		0.09075	0.96049		0.09075	0.88032		0.09075	1.79717
0.09087	0.9013		0.09087	0.88496		0.09087	1.65002		0.09087	0.80728		0.09087	0.90102		0.09087	1.80348
0.091	0.7728		0.091	0.86111		0.091	1.59699		0.091	0.91888		0.091	0.89337		0.091	1.72919
0.09112	0.96288		0.09112	0.8936		0.09112	1.6716		0.09112	0.87712		0.09112	0.89932		0.09112	1.65535
0.09125	0.79962		0.09125	0.87226		0.09125	1.70019		0.09125	0.78248		0.09125	0.92975		0.09125	1.797
0.09137	0.82139		0.09137	0.90325		0.09137	1.6879		0.09137	0.73791		0.09137	0.92507		0.09137	1.8279
0.0915	0.81551		0.0915	0.90527		0.0915	1.4721		0.0915	0.75283		0.0915	0.96626		0.0915	1.68054
0.09162	0.76068		0.09162	0.91412		0.09162	1.69537		0.09162	0.74021		0.09162	0.90862		0.09162	1.80016
0.09175	0.74985		0.09175	0.86742		0.09175	1.71185		0.09175	0.79247		0.09175	0.88947		0.09175	1.74185
0.09187	0.79617		0.09187	0.86923		0.09187	1.65646		0.09187	0.84202		0.09187	0.87615		0.09187	1.69598
0.092	0.82978		0.092	0.88362		0.092	1.71636		0.092	0.77584		0.092	0.87504		0.092	1.85404
0.09212	0.81425		0.09212	0.93877		0.09212	1.58408		0.09212	0.76229		0.09212	0.94733		0.09212	1.80239
0.09225	0.74452		0.09225	0.85552		0.09225	1.79751		0.09225	0.84421		0.09225	0.94534		0.09225	1.82977
0.09237	0.98639		0.09237	0.90878		0.09237	1.70375		0.09237	0.85169		0.09237	0.93866		0.09237	1.79475
0.0925	0.85313		0.0925	0.89146		0.0925	1.78553		0.0925	0.85025		0.0925	0.93597		0.0925	1.70904
0.09262	0.86798		0.09262	0.88519		0.09262	1.88259		0.09262	0.83913		0.09262	0.94475		0.09262	1.85816
0.09275	0.91336		0.09275	0.89524		0.09275	1.74042		0.09275	0.95523		0.09275	0.91911		0.09275	1.78994
0.09287	0.86389		0.09287	0.8187		0.09287	1.78144		0.09287	0.86252		0.09287	0.95582		0.09287	1.79123
0.093	0.97985		0.093	0.88366		0.093	1.81902		0.093	0.87715		0.093	0.93161		0.093	1.85196
0.09312	0.82378		0.09312	0.88555		0.09312	1.70505		0.09312	0.85532		0.09312	0.90984		0.09312	1.80591
0.09325	0.84121		0.09325	0.89186		0.09325	1.75406		0.09325	0.74928		0.09325	0.90484		0.09325	1.86825
0.09337	0.77736		0.09337	0.91934		0.09337	1.71878		0.09337	0.89629		0.09337	0.90879		0.09337	1.69627
0.0935	0.8285		0.0935	0.9459		0.0935	1.7608		0.0935	0.82049		0.0935	0.896		0.0935	1.86804
0.09362	0.84146		0.09362	0.90113		0.09362	1.82959		0.09362	0.82739		0.09362	0.87661		0.09362	1.81435
0.09375	0.84787		0.09375	0.96714		0.09375	1.72782		0.09375	0.74271		0.09375	0.87946		0.09375	1.79551
0.09387	0.84524		0.09387	0.93729		0.09387	1.77618		0.09387	0.90274		0.09387	0.88036		0.09387	1.95402
0.094	0.83523		0.094	0.92988		0.094	1.64345		0.094	0.84966		0.094	0.83898		0.094	1.80153
0.09412	0.71558		0.09412	0.90387		0.09412	1.72823		0.09412	0.88706		0.09412	0.93186		0.09412	1.95254
0.09425	0.80961		0.09425	0.92533		0.09425	1.7071		0.09425	0.9292		0.09425	0.86925		0.09425	1.79928
0.09437	0.83443		0.09437	0.93909		0.09437	1.87903		0.09437	0.86077		0.09437	0.9385		0.09437	1.76623
0.0945	0.88239		0.0945	0.90938		0.0945	1.6121		0.0945	0.8366		0.0945	0.91892		0.0945	1.92362
0.09462	0.84011		0.09462	0.86923		0.09462	1.77666		0.09462	0.8009		0.09462	0.95666		0.09462	1.7885
0.09475	0.93073		0.09475	0.91923		0.09475	1.66968		0.09475	0.8636		0.09475	0.94131		0.09475	1.85673
0.09487	0.84832		0.09487	0.86793		0.09487	1.64493		0.09487	0.84047		0.09487	0.93577		0.09487	1.84561
0.095	0.84101		0.095	0.88395		0.095	1.68752		0.095	0.91392		0.095	0.92729		0.095	1.85119
0.09512	0.90706		0.09512	0.96075		0.09512	1.78691		0.09512	0.90371		0.09512	0.93414		0.09512	1.77512
0.09525	0.9535		0.09525	0.89968		0.09525	1.65207		0.09525	0.81929		0.09525	0.90463		0.09525	1.68657
0.09537	0.8412		0.09537	0.95536		0.09537	1.75966		0.09537	0.89661		0.09537	0.95381		0.09537	1.65196
0.0955	0.79519		0.0955	0.92473		0.0955	1.64864		0.0955	0.90604		0.0955	0.96315		0.0955	1.86735
0.09562	0.82751		0.09562	0.92608		0.09562	1.81093		0.09562	0.99419		0.09562	0.94798		0.09562	1.73977
0.09575	0.89957		0.09575	0.87091		0.09575	1.58175		0.09575	0.90314		0.09575	0.97128		0.09575	1.83309
0.09587	0.7455		0.09587	0.94629		0.09587	1.82234		0.09587	0.94573		0.09587	0.95493		0.09587	1.91043
0.096	0.87477		0.096	0.90033		0.096	1.68533		0.096	0.90261		0.096	0.92105		0.096	1.89617
0.09612	0.7428		0.09612	0.93258		0.09612	1.79966		0.09612	0.87833		0.09612	0.8697		0.09612	1.86075
0.09625	0.87325		0.09625	0.91476		0.09625	1.86052		0.09625	0.75824		0.09625	0.92733		0.09625	1.77941
0.09637	0.87067		0.09637	0.87982		0.09637	1.69117		0.09637	0.9259		0.09637	0.94222		0.09637	1.85265
0.0965	0.86106		0.0965	0.91479		0.0965	1.86892		0.0965	0.74588		0.0965	0.94046		0.0965	1.79785
0.09662	0.85237		0.09662	0.92485		0.09662	1.74753		0.09662	0.89282		0.09662	0.95151		0.09662	1.81291
0.09675	0.88187		0.09675	0.91907		0.09675	1.86594		0.09675	0.73043		0.09675	0.97641		0.09675	1.77245
0.09687	0.83308		0.09687	0.90918		0.09687	1.70743		0.09687	0.99434		0.09687	0.9376		0.09687	1.74736
0.097	0.871		0.097	0.91078		0.097	1.76623		0.097	0.76128		0.097	0.95106		0.097	1.85126
0.09712	0.84774		0.09712	0.89122		0.09712	1.74483		0.09712	1.01179		0.09712	0.92914		0.09712	1.83573
0.09725	0.79721		0.09725	0.88953		0.09725	1.75403		0.09725	0.95924		0.09725	0.95017		0.09725	1.68609
0.09737	0.84316		0.09737	0.89767		0.09737	1.82376		0.09737	1.07032		0.09737	0.93741		0.09737	1.93912
0.0975	0.88767		0.0975	0.93874		0.0975	1.7905		0.0975	0.85042		0.0975	0.96582		0.0975	1.7988
0.09762	0.83131		0.09762	0.90313		0.09762	1.86184		0.09762	0.81658		0.09762	1.00326		0.09762	1.78595
0.09775	0.79662		0.09775	0.88882		0.09775	1.74401		0.09775	0.85498		0.09775	0.94365		0.09775	1.8933
0.09787	0.87801		0.09787	0.88708		0.09787	1.83593		0.09787	0.92353		0.09787	1.00705		0.09787	1.87025
0.098	0.79224		0.098	0.86061		0.098	1.68983		0.098	0.84123		0.098	0.91017		0.098	1.71982
0.09812	0.83322		0.09812	0.90557		0.09812	1.81105		0.09812	0.82244		0.09812	0.96998		0.09812	1.82099
0.09825	0.89175		0.09825	0.89828		0.09825	1.7123		0.09825	0.75258		0.09825	0.93832		0.09825	1.79556
0.09837	0.85966		0.09837	0.92382		0.09837	1.88041		0.09837	0.92533		0.09837	1.0111		0.09837	1.77053
0.0985	0.88333		0.0985	0.95312		0.0985	1.64907		0.0985	0.74754		0.0985	0.93694		0.0985	1.81861
0.09862	0.82873		0.09862	0.90152		0.09862	1.86889		0.09862	0.91286		0.09862	0.93297		0.09862	1.77199
0.09875	0.79264		0.09875	0.96528		0.09875	1.83701		0.09875	0.93161		0.09875	0.92715		0.09875	1.91194
0.09887	0.88054		0.09887	0.92715		0.09887	1.74925		0.09887	1.04265		0.09887	0.94622		0.09887	1.92309
0.099	0.83474		0.099	0.9419		0.099	1.83488		0.099	0.90912		0.099	0.94912		0.099	1.84412
0.09912	0.85001		0.09912	0.94174		0.09912	1.84764		0.09912	0.93155		0.09912	0.93749		0.09912	1.83056
0.09925	0.88444		0.09925	0.92006		0.09925	1.83616		0.09925	0.84819		0.09925	0.93754		0.09925	1.94591
0.09937	0.86337		0.09937	0.97796		0.09937	1.70276		0.09937	0.9666		0.09937	0.95129		0.09937	1.78818
0.0995	0.83927		0.0995	0.87502		0.0995	1.69601		0.0995	0.86614		0.0995	0.97551		0.0995	1.8228
0.09962	0.88174		0.09962	0.97764		0.09962	1.74763		0.09962	0.90701		0.09962	0.96138		0.09962	1.89833
0.09975	0.85862		0.09975	0.94048		0.09975	1.88432		0.09975	0.79886		0.09975	0.98671		0.09975	1.84449
0.09987	0.91075		0.09987	0.95544		0.09987	1.80618		0.09987	0.80373		0.09987	0.94455		0.09987	1.85417
0.1	0.94563		0.1	0.94101		0.1	1.95735		0.1	0.77738		0.1	0.93056		0.1	1.80123
0.10012	0.91635		0.10012	0.97397		0.10012	1.81998		0.10012	1.02398		0.10012	0.93874		0.10012	1.88105
0.10025	0.89513		0.10025	0.91461		0.10025	1.73831		0.10025	1.01042		0.10025	0.9848		0.10025	1.92018
0.10037	0.85469		0.10037	0.95923		0.10037	1.79841		0.10037	1.02267		0.10037	0.96928		0.10037	1.97161
0.1005	0.91333		0.1005	0.93123		0.1005	1.78069		0.1005	0.879		0.1005	0.97493		0.1005	1.81878
0.10062	0.94788		0.10062	0.93061		0.10062	1.77103		0.10062	0.9656		0.10062	0.991		0.10062	2.00813
0.10075	0.97439		0.10075	0.92399		0.10075	1.68166		0.10075	0.89607		0.10075	0.99502		0.10075	1.80964
0.10087	0.98902		0.10087	0.92955		0.10087	1.79814		0.10087	1.03296		0.10087	0.97704		0.10087	1.92832
0.101	0.9528		0.101	0.87852		0.101	1.80735		0.101	0.9099		0.101	0.98297		0.101	1.88966
0.10112	0.98441		0.10112	0.90197		0.10112	1.90283		0.10112	0.86134		0.10112	0.94478		0.10112	2.01772
0.10125	1.02377		0.10125	0.8684		0.10125	1.85834		0.10125	0.92006		0.10125	0.95279		0.10125	2.03576
0.10137	0.97768		0.10137	0.88972		0.10137	1.84298		0.10137	0.92467		0.10137	0.97034		0.10137	1.99114
0.1015	0.99437		0.1015	0.93492		0.1015	1.76227		0.1015	1.0436		0.1015	0.9579		0.1015	1.99656
0.10162	0.73095		0.10162	1.00584		0.10162	1.81119		0.10162	0.94472		0.10162	0.9535		0.10162	1.93249
0.10175	0.77782		0.10175	0.93201		0.10175	1.68161		0.10175	0.93266		0.10175	1.00344		0.10175	1.85319
0.10187	0.79878		0.10187	0.96808		0.10187	1.76726		0.10187	0.92266		0.10187	1.01568		0.10187	1.89934
0.102	0.91681		0.102	0.94711		0.102	1.73567		0.102	0.90302		0.102	0.96406		0.102	1.80416
0.10212	0.94502		0.10212	0.96112		0.10212	1.77462		0.10212	0.98083		0.10212	1.01856		0.10212	1.97613
0.10225	0.88049		0.10225	0.97169		0.10225	1.80582		0.10225	0.90785		0.10225	1.00017		0.10225	1.87403
0.10237	0.96716		0.10237	0.98303		0.10237	1.82632		0.10237	0.92373		0.10237	0.99381		0.10237	1.97198
0.1025	0.85715		0.1025	0.93352		0.1025	1.88202		0.1025	0.8721		0.1025	1.01109		0.1025	2.01625
0.10262	0.98269		0.10262	0.96905		0.10262	1.87113		0.10262	0.92441		0.10262	0.96702		0.10262	1.91343
0.10275	0.93436		0.10275	0.93712		0.10275	1.82455		0.10275	0.92008		0.10275	0.9507		0.10275	1.90897
0.10287	0.98248		0.10287	0.93621		0.10287	1.81073		0.10287	0.81203		0.10287	0.95311		0.10287	1.98225
0.103	0.9022		0.103	0.91752		0.103	1.98811		0.103	0.92514		0.103	0.96102		0.103	1.98747
0.10312	0.8812		0.10312	0.96499		0.10312	1.76773		0.10312	0.8807		0.10312	0.92063		0.10312	1.94742
0.10325	0.85332		0.10325	0.93363		0.10325	1.82518		0.10325	0.81292		0.10325	0.97308		0.10325	1.90813
0.10337	0.83536		0.10337	0.9838		0.10337	1.84815		0.10337	0.82228		0.10337	0.97543		0.10337	1.84898
0.1035	0.87109		0.1035	0.96392		0.1035	1.831		0.1035	0.89432		0.1035	1.05544		0.1035	2.00923
0.10362	0.87755		0.10362	0.94292		0.10362	1.9071		0.10362	1.05318		0.10362	0.96084		0.10362	1.87579
0.10375	0.85214		0.10375	0.92232		0.10375	1.83868		0.10375	1.01251		0.10375	0.9989		0.10375	1.92508
0.10387	0.79437		0.10387	0.95101		0.10387	1.87065		0.10387	1.02266		0.10387	0.95545		0.10387	1.80548
0.104	0.82055		0.104	1.00127		0.104	1.92752		0.104	0.93041		0.104	1.02703		0.104	1.93555
0.10412	0.84728		0.10412	0.95127		0.10412	1.78685		0.10412	0.9255		0.10412	1.02901		0.10412	1.96151
0.10425	0.88294		0.10425	0.9941		0.10425	1.84881		0.10425	0.88439		0.10425	1.0697		0.10425	1.97334
0.10437	0.99645		0.10437	0.97566		0.10437	1.722		0.10437	0.95441		0.10437	0.93708		0.10437	2.0466
0.1045	0.99071		0.1045	0.95184		0.1045	1.79652		0.1045	0.86652		0.1045	1.08269		0.1045	2.02421
0.10462	0.96923		0.10462	0.97935		0.10462	1.77437		0.10462	0.92031		0.10462	0.95589		0.10462	1.96507
0.10475	0.94321		0.10475	0.96122		0.10475	1.81172		0.10475	0.94252		0.10475	0.98971		0.10475	2.01592
0.10487	0.98255		0.10487	0.95338		0.10487	1.82919		0.10487	1.00082		0.10487	0.91782		0.10487	2.01068
0.105	0.8824		0.105	0.94086		0.105	1.84695		0.105	0.8321		0.105	1.05103		0.105	2.02969
0.10512	1.01979		0.10512	0.99817		0.10512	1.77244		0.10512	0.91963		0.10512	0.99017		0.10512	1.9843
0.10525	0.91537		0.10525	0.96268		0.10525	1.70956		0.10525	0.8125		0.10525	0.98836		0.10525	2.0145
0.10537	0.92646		0.10537	0.94782		0.10537	1.80094		0.10537	0.89614		0.10537	1.00515		0.10537	2.04059
0.1055	0.88981		0.1055	0.94813		0.1055	1.80456		0.1055	0.87662		0.1055	1.04136		0.1055	2.09768
0.10562	0.94836		0.10562	0.9597		0.10562	1.9492		0.10562	0.92286		0.10562	1.03208		0.10562	1.93896
0.10575	0.89143		0.10575	0.96264		0.10575	1.94783		0.10575	0.9262		0.10575	1.10459		0.10575	1.95033
0.10587	0.87457		0.10587	0.97128		0.10587	1.86819		0.10587	0.90963		0.10587	1.01043		0.10587	2.00804
0.106	0.9418		0.106	0.99656		0.106	1.86734		0.106	0.89334		0.106	1.0049		0.106	2.0557
0.10612	1.00809		0.10612	0.9495		0.10612	1.83574		0.10612	0.8199		0.10612	0.93749		0.10612	1.98691
0.10625	0.92905		0.10625	0.99653		0.10625	1.9249		0.10625	0.88567		0.10625	0.94741		0.10625	2.03284
0.10637	0.99891		0.10637	0.98497		0.10637	1.92361		0.10637	0.95026		0.10637	0.99609		0.10637	1.94963
0.1065	0.88152		0.1065	0.96935		0.1065	1.91854		0.1065	0.94608		0.1065	1.01893		0.1065	2.04029
0.10662	1.00187		0.10662	0.96583		0.10662	1.90917		0.10662	0.9788		0.10662	1.00469		0.10662	2.00173
0.10675	0.87584		0.10675	0.94683		0.10675	1.9752		0.10675	0.96044		0.10675	0.95566		0.10675	2.05323
0.10687	1.02784		0.10687	0.95147		0.10687	1.82527		0.10687	0.91186		0.10687	1.01904		0.10687	1.98743
0.107	0.86077		0.107	1.05555		0.107	1.83647		0.107	0.9304		0.107	0.97796		0.107	1.98459
0.10712	0.97923		0.10712	0.93518		0.10712	1.85376		0.10712	1.02614		0.10712	1.04694		0.10712	2.00738
0.10725	0.90271		0.10725	1.00462		0.10725	1.73854		0.10725	0.90287		0.10725	0.95914		0.10725	2.13247
0.10737	0.93707		0.10737	0.99613		0.10737	1.79963		0.10737	0.88981		0.10737	1.02129		0.10737	2.05158
0.1075	0.92017		0.1075	0.9985		0.1075	1.85385		0.1075	0.97081		0.1075	0.95942		0.1075	2.04252
0.10762	0.93655		0.10762	0.97224		0.10762	1.85132		0.10762	0.93726		0.10762	1.06594		0.10762	2.02061
0.10775	0.81772		0.10775	0.99037		0.10775	1.92299		0.10775	0.95388		0.10775	1.0189		0.10775	2.03959
0.10787	0.89719		0.10787	0.99268		0.10787	1.91442		0.10787	0.97662		0.10787	1.01746		0.10787	2.12835
0.108	0.77367		0.108	0.98152		0.108	1.77075		0.108	0.96466		0.108	1.0437		0.108	2.03672
0.10812	1.09377		0.10812	0.96796		0.10812	1.787		0.10812	0.94417		0.10812	1.09822		0.10812	2.02491
0.10825	0.85374		0.10825	0.97897		0.10825	1.84782		0.10825	0.9271		0.10825	1.00081		0.10825	1.92828
0.10837	1.16129		0.10837	0.95357		0.10837	2.01017		0.10837	0.9602		0.10837	1.03475		0.10837	2.03659
0.1085	0.94324		0.1085	0.9787		0.1085	1.92826		0.1085	0.94446		0.1085	1.00138		0.1085	1.88496
0.10862	0.93097		0.10862	0.97796		0.10862	1.84281		0.10862	0.98985		0.10862	1.01261		0.10862	2.01703
0.10875	0.96851		0.10875	1.00354		0.10875	1.90315		0.10875	0.96207		0.10875	1.04997		0.10875	1.98668
0.10887	0.89283		0.10887	0.98182		0.10887	1.81058		0.10887	0.91412		0.10887	1.0173		0.10887	2
0.109	0.92047		0.109	1.0094		0.109	1.99843		0.109	0.91211		0.109	0.99123		0.109	2.08511
0.10912	0.82289		0.10912	0.97144		0.10912	1.8872		0.10912	0.92454		0.10912	0.94745		0.10912	1.94267
0.10925	0.9731		0.10925	0.99652		0.10925	1.87309		0.10925	0.9132		0.10925	0.96998		0.10925	2.14548
0.10937	0.90431		0.10937	0.95615		0.10937	1.91379		0.10937	1.0042		0.10937	1.01837		0.10937	1.99701
0.1095	0.95521		0.1095	1.00489		0.1095	1.94456		0.1095	0.95933		0.1095	0.9586		0.1095	1.96181
0.10962	0.95838		0.10962	0.986		0.10962	2.03628		0.10962	0.90781		0.10962	1.04348		0.10962	2.16535
0.10975	0.96573		0.10975	1.01351		0.10975	1.94982		0.10975	0.97466		0.10975	0.9989		0.10975	2.11509
0.10987	1.02605		0.10987	1.04997		0.10987	1.86541		0.10987	0.89622		0.10987	1.08211		0.10987	1.97123
0.11	0.99287		0.11	1.00455		0.11	1.86973		0.11	0.85942		0.11	0.99143		0.11	2.06575
0.11012	0.97747		0.11012	1.04637		0.11012	1.89369		0.11012	0.90681		0.11012	0.98591		0.11012	2.00431
0.11025	1.06065		0.11025	0.97333		0.11025	1.82612		0.11025	0.98176		0.11025	1.00235		0.11025	1.91167
0.11037	1.03151		0.11037	1.04138		0.11037	1.88708		0.11037	0.93397		0.11037	1.03032		0.11037	2.11139
0.1105	0.88899		0.1105	0.96477		0.1105	1.80252		0.1105	0.93758		0.1105	0.98368		0.1105	1.90562
0.11062	0.81984		0.11062	0.98734		0.11062	1.8829		0.11062	0.98075		0.11062	1.01654		0.11062	2.05928
0.11075	0.90828		0.11075	0.978		0.11075	1.82601		0.11075	0.88765		0.11075	1.02418		0.11075	1.86893
0.11087	0.9111		0.11087	1.0136		0.11087	1.98686		0.11087	0.93948		0.11087	1.00998		0.11087	2.01661
0.111	0.9313		0.111	0.93663		0.111	1.90443		0.111	0.93569		0.111	1.0028		0.111	2.01954
0.11112	0.92247		0.11112	1.01962		0.11112	1.89856		0.11112	0.94498		0.11112	0.95933		0.11112	2.13028
0.11125	1.00467		0.11125	1.00899		0.11125	1.80884		0.11125	1.01495		0.11125	1.0177		0.11125	2.11665
0.11137	0.91402		0.11137	1.03019		0.11137	2.00843		0.11137	1.03787		0.11137	1.04379		0.11137	2.08987
0.1115	0.99529		0.1115	1.00506		0.1115	1.82078		0.1115	1.01005		0.1115	1.0454		0.1115	2.11437
0.11162	0.99086		0.11162	0.98198		0.11162	1.93674		0.11162	0.99286		0.11162	1.0354		0.11162	1.97165
0.11175	0.98542		0.11175	1.01007		0.11175	1.93183		0.11175	0.9419		0.11175	1.03979		0.11175	1.93383
0.11187	0.87743		0.11187	1.03634		0.11187	1.97904		0.11187	0.91688		0.11187	1.02944		0.11187	1.92432
0.112	1.01855		0.112	1.03553		0.112	1.85046		0.112	0.90318		0.112	1.04934		0.112	2.03076
0.11212	1.01228		0.11212	1.06178		0.11212	2.10565		0.11212	0.95247		0.11212	1.03202		0.11212	2.07311
0.11225	0.85229		0.11225	1.01994		0.11225	1.8586		0.11225	0.98757		0.11225	1.0567		0.11225	2.05957
0.11237	0.92754		0.11237	1.05402		0.11237	1.86781		0.11237	0.94559		0.11237	1.05726		0.11237	1.97235
0.1125	0.86863		0.1125	1.03541		0.1125	1.96986		0.1125	0.98995		0.1125	1.05819		0.1125	2.06669
0.11262	0.94012		0.11262	1.02694		0.11262	1.9416		0.11262	0.963		0.11262	1.01023		0.11262	2.04835
0.11275	0.89455		0.11275	0.98963		0.11275	2.01288		0.11275	1.0477		0.11275	1.03943		0.11275	2.02188
0.11287	0.99354		0.11287	0.99227		0.11287	2.10554		0.11287	0.78249		0.11287	0.98785		0.11287	2.15486
0.113	0.92122		0.113	1.00597		0.113	2.07105		0.113	1.06617		0.113	1.08679		0.113	2.02711
0.11312	1.01804		0.11312	1.01745		0.11312	1.86569		0.11312	0.90742		0.11312	1.01286		0.11312	2.07467
0.11325	0.9403		0.11325	1.04065		0.11325	1.89772		0.11325	1.11001		0.11325	1.06098		0.11325	2.08171
0.11337	0.97327		0.11337	1.00095		0.11337	1.96585		0.11337	0.9271		0.11337	1.06639		0.11337	2.00434
0.1135	0.90809		0.1135	1.00842		0.1135	1.90208		0.1135	0.93412		0.1135	1.04979		0.1135	2.10329
0.11362	1.00983		0.11362	1.0007		0.11362	1.96834		0.11362	1.06147		0.11362	1.07732		0.11362	2.22633
0.11375	0.94121		0.11375	0.99224		0.11375	1.94966		0.11375	0.91834		0.11375	1.05318		0.11375	2.16931
0.11387	0.85938		0.11387	0.96547		0.11387	1.86129		0.11387	0.94702		0.11387	1.04084		0.11387	2.09871
0.114	0.91709		0.114	0.97634		0.114	2.01175		0.114	0.9662		0.114	1.08413		0.114	2.20115
0.11412	0.93736		0.11412	1.0375		0.11412	1.97979		0.11412	1.10411		0.11412	1.02561		0.11412	2.11354
0.11425	0.97185		0.11425	1.01369		0.11425	1.99858		0.11425	1.04194		0.11425	1.03933		0.11425	2.19988
0.11437	0.97786		0.11437	1.00015		0.11437	2.01534		0.11437	1.01003		0.11437	1.04778		0.11437	2.05645
0.1145	0.96231		0.1145	0.98166		0.1145	1.97823		0.1145	0.91263		0.1145	1.08128		0.1145	2.02829
0.11462	0.96801		0.11462	0.99374		0.11462	1.95355		0.11462	0.99517		0.11462	1.05373		0.11462	2.10554
0.11475	0.95565		0.11475	1.02438		0.11475	2.02778		0.11475	1.06552		0.11475	1.09692		0.11475	2.00323
0.11487	1.00922		0.11487	0.9629		0.11487	2.03873		0.11487	1.04648		0.11487	1.12648		0.11487	2.11832
0.115	1.08962		0.115	1.02622		0.115	1.99495		0.115	0.99404		0.115	1.04562		0.115	2.17014
0.11512	0.92462		0.11512	0.98564		0.11512	2.03364		0.11512	0.96303		0.11512	1.07789		0.11512	2.12887
0.11525	0.96763		0.11525	1.01344		0.11525	2.0097		0.11525	0.93945		0.11525	1.05717		0.11525	2.18309
0.11537	0.89457		0.11537	1.01852		0.11537	1.94708		0.11537	0.96007		0.11537	1.091		0.11537	2.12048
0.1155	0.92036		0.1155	1.00712		0.1155	2.02802		0.1155	1.10968		0.1155	1.07503		0.1155	2.24917
0.11562	0.91663		0.11562	1.02411		0.11562	2.03462		0.11562	0.99338		0.11562	1.02689		0.11562	2.05751
0.11575	0.86679		0.11575	1.01838		0.11575	1.90051		0.11575	0.99211		0.11575	0.99446		0.11575	2.22086
0.11587	0.85256		0.11587	1.07497		0.11587	2.05296		0.11587	0.90095		0.11587	0.98273		0.11587	1.93339
0.116	0.95329		0.116	1.00108		0.116	2.07017		0.116	1.07819		0.116	1.03985		0.116	2.17786
0.11612	1.05154		0.11612	1.04159		0.11612	1.90435		0.11612	0.8912		0.11612	1.06538		0.11612	2.11468
0.11625	0.92881		0.11625	1.01085		0.11625	1.9916		0.11625	1.02278		0.11625	1.07838		0.11625	2.13083
0.11637	1.00429		0.11637	0.9883		0.11637	1.95593		0.11637	0.99301		0.11637	1.13176		0.11637	2.11177
0.1165	0.99814		0.1165	1.01437		0.1165	2.07171		0.1165	0.93685		0.1165	1.04961		0.1165	2.06459
0.11662	1.00833		0.11662	1.01715		0.11662	2.02136		0.11662	0.84366		0.11662	1.05253		0.11662	2.17436
0.11675	0.91521		0.11675	1.01386		0.11675	2.04284		0.11675	1.05569		0.11675	1.02458		0.11675	2.15953
0.11687	0.99603		0.11687	0.98263		0.11687	1.95201		0.11687	0.98487		0.11687	1.06011		0.11687	2.09292
0.117	0.94348		0.117	1.05882		0.117	2.0826		0.117	1.18211		0.117	1.07649		0.117	2.27629
0.11712	0.95542		0.11712	1.00014		0.11712	2.13181		0.11712	1.09924		0.11712	1.06707		0.11712	2.11992
0.11725	0.89799		0.11725	1.02171		0.11725	2.02346		0.11725	1.03923		0.11725	1.0778		0.11725	2.07772
0.11737	0.91161		0.11737	1.05702		0.11737	1.93013		0.11737	0.92255		0.11737	1.08975		0.11737	2.20072
0.1175	0.80395		0.1175	1.02133		0.1175	2.11183		0.1175	1.02271		0.1175	1.13208		0.1175	2.1203
0.11762	0.85274		0.11762	1.10725		0.11762	2.02488		0.11762	1.06152		0.11762	1.16068		0.11762	2.03622
0.11775	0.9205		0.11775	1.09567		0.11775	1.98036		0.11775	1.02482		0.11775	1.06155		0.11775	2.2168
0.11787	0.94713		0.11787	1.06704		0.11787	1.97073		0.11787	1.03258		0.11787	1.06635		0.11787	2.19635
0.118	0.94538		0.118	1.07101		0.118	2.14185		0.118	0.89603		0.118	1.09858		0.118	2.11641
0.11812	0.92218		0.11812	1.04597		0.11812	1.9551		0.11812	0.93266		0.11812	1.05975		0.11812	2.14871
0.11825	0.96817		0.11825	1.04496		0.11825	2.01678		0.11825	0.90528		0.11825	1.04498		0.11825	2.08521
0.11837	1.06016		0.11837	0.98282		0.11837	2.01283		0.11837	1.0359		0.11837	1.09061		0.11837	1.99062
0.1185	0.92312		0.1185	1.01476		0.1185	2.09538		0.1185	1.1097		0.1185	1.10049		0.1185	2.19405
0.11862	1.05395		0.11862	1.00754		0.11862	1.99158		0.11862	0.95673		0.11862	1.07084		0.11862	2.19212
0.11875	0.9857		0.11875	0.99017		0.11875	1.95247		0.11875	1.01223		0.11875	1.13624		0.11875	2.22262
0.11887	0.87929		0.11887	1.00626		0.11887	1.96839		0.11887	1.00162		0.11887	1.12634		0.11887	2.11987
0.119	0.82205		0.119	1.09207		0.119	1.99905		0.119	1.01022		0.119	1.09973		0.119	2.1068
0.11912	0.89531		0.11912	1.0395		0.11912	2.0672		0.11912	0.9417		0.11912	1.08442		0.11912	2.16493
0.11925	0.96708		0.11925	1.0949		0.11925	1.97007		0.11925	1.06094		0.11925	1.10531		0.11925	2.17135
0.11937	0.90094		0.11937	1.08679		0.11937	1.94226		0.11937	1.0649		0.11937	1.10912		0.11937	2.22479
0.1195	0.9744		0.1195	1.03416		0.1195	1.98915		0.1195	0.9179		0.1195	1.06758		0.1195	2.1342
0.11962	0.98243		0.11962	1.08086		0.11962	2.11323		0.11962	0.93306		0.11962	1.11786		0.11962	2.03914
0.11975	0.99096		0.11975	1.03387		0.11975	1.91676		0.11975	1.08368		0.11975	1.09911		0.11975	2.18294
0.11987	0.97593		0.11987	1.05289		0.11987	2.04588		0.11987	1.02768		0.11987	1.05557		0.11987	2.26654
0.12	1.03147		0.12	1.00165		0.12	2.09043		0.12	1.12065		0.12	1.10483		0.12	2.20541
0.12012	1.00239		0.12012	1.01843		0.12012	2.11024		0.12012	0.98603		0.12012	1.10627		0.12012	2.23189
0.12025	1.10535		0.12025	1.03352		0.12025	2.06188		0.12025	0.92483		0.12025	1.11425		0.12025	2.33924
0.12037	0.98257		0.12037	1.06864		0.12037	2.15235		0.12037	0.97153		0.12037	1.1086		0.12037	2.0763
0.1205	1.05784		0.1205	1.0565		0.1205	2.16009		0.1205	0.93003		0.1205	1.0898		0.1205	2.21817
0.12062	0.85858		0.12062	1.04231		0.12062	2.1447		0.12062	0.9581		0.12062	1.08065		0.12062	2.24003
0.12075	0.95391		0.12075	1.04292		0.12075	2.08272		0.12075	0.86272		0.12075	1.11748		0.12075	2.14396
0.12087	0.91458		0.12087	1.01364		0.12087	1.96553		0.12087	1.03011		0.12087	1.08465		0.12087	2.09695
0.121	0.95821		0.121	1.03738		0.121	2.06831		0.121	0.98238		0.121	1.15281		0.121	2.35971
0.12112	0.83898		0.12112	1.02806		0.12112	2.08592		0.12112	0.96585		0.12112	1.15804		0.12112	2.32801
0.12125	1.02942		0.12125	1.08876		0.12125	2.12199		0.12125	1.07922		0.12125	1.15577		0.12125	2.25336
0.12137	1.00512		0.12137	1.05536		0.12137	2.05083		0.12137	1.04078		0.12137	1.11659		0.12137	2.2414
0.1215	1.05829		0.1215	1.07027		0.1215	2.03854		0.1215	1.06416		0.1215	1.07939		0.1215	2.23738
0.12162	0.99912		0.12162	1.08798		0.12162	2.19826		0.12162	1.01619		0.12162	1.05191		0.12162	2.14743
0.12175	1.02105		0.12175	1.07667		0.12175	2.11524		0.12175	1.07104		0.12175	1.12871		0.12175	2.21304
0.12187	0.91629		0.12187	1.08103		0.12187	2.02319		0.12187	1.09153		0.12187	1.0738		0.12187	2.26459
0.122	0.9164		0.122	1.04936		0.122	1.99087		0.122	1.09531		0.122	1.12446		0.122	2.33889
0.12212	0.93572		0.12212	1.07422		0.12212	2.10359		0.12212	1.08264		0.12212	1.03429		0.12212	2.29262
0.12225	0.88661		0.12225	1.05885		0.12225	2.03078		0.12225	1.0382		0.12225	1.08896		0.12225	2.18819
0.12237	0.97524		0.12237	1.06823		0.12237	2.12645		0.12237	1.04627		0.12237	1.06438		0.12237	2.22979
0.1225	0.99687		0.1225	1.043		0.1225	2.03824		0.1225	1.04198		0.1225	1.14458		0.1225	2.22373
0.12262	0.98008		0.12262	1.0998		0.12262	1.99116		0.12262	1.07196		0.12262	1.09958		0.12262	2.28427
0.12275	0.93888		0.12275	1.13739		0.12275	2.08325		0.12275	1.15388		0.12275	1.10721		0.12275	2.28555
0.12287	0.96357		0.12287	1.15491		0.12287	2.13414		0.12287	1.07274		0.12287	1.08725		0.12287	2.23177
0.123	1.01888		0.123	1.08563		0.123	2.05654		0.123	1.10398		0.123	1.12961		0.123	2.20516
0.12312	0.92287		0.12312	1.08775		0.12312	2.08936		0.12312	0.96102		0.12312	1.07363		0.12312	2.19067
0.12325	1.08552		0.12325	1.09832		0.12325	1.96154		0.12325	1.03024		0.12325	1.09246		0.12325	2.06617
0.12337	0.95965		0.12337	1.10474		0.12337	2.07133		0.12337	0.93668		0.12337	1.08659		0.12337	2.28455
0.1235	1.02396		0.1235	1.12916		0.1235	2.25687		0.1235	0.98151		0.1235	1.06464		0.1235	2.28389
0.12362	0.97414		0.12362	1.11813		0.12362	2.04759		0.12362	0.96873		0.12362	1.11589		0.12362	2.29447
0.12375	1.07519		0.12375	1.12491		0.12375	2.06912		0.12375	1.05998		0.12375	1.08339		0.12375	2.25514
0.12387	0.97075		0.12387	1.07946		0.12387	1.99664		0.12387	1.04172		0.12387	1.10194		0.12387	2.20145
0.124	1.02339		0.124	1.06887		0.124	2.08299		0.124	1.11424		0.124	1.11369		0.124	2.21376
0.12412	1.10596		0.12412	1.06199		0.12412	2.1193		0.12412	1.07801		0.12412	1.10236		0.12412	2.34674
0.12425	0.98337		0.12425	1.07072		0.12425	2.06918		0.12425	1.09538		0.12425	1.17553		0.12425	2.13431
0.12437	0.97793		0.12437	1.08301		0.12437	1.96039		0.12437	0.96472		0.12437	1.1153		0.12437	2.20343
0.1245	0.99038		0.1245	1.06926		0.1245	1.99184		0.1245	1.01978		0.1245	1.07075		0.1245	2.08105
0.12462	0.99607		0.12462	1.01616		0.12462	2.05848		0.12462	1.19464		0.12462	1.11481		0.12462	2.19294
0.12475	0.93079		0.12475	1.07369		0.12475	2.06752		0.12475	1.16898		0.12475	1.10749		0.12475	2.1118
0.12487	0.99439		0.12487	0.99051		0.12487	2.00939		0.12487	1.2447		0.12487	1.12354		0.12487	2.08025
0.125	0.94934		0.125	1.11246		0.125	2.08972		0.125	1.12612		0.125	1.13129		0.125	2.26845
0.12512	0.93712		0.12512	0.99625		0.12512	2.13735		0.12512	1.14718		0.12512	1.18354		0.12512	2.29477
0.12525	0.9653		0.12525	1.07509		0.12525	2.19646		0.12525	1.04785		0.12525	1.09027		0.12525	2.19697
0.12537	0.94712		0.12537	1.07619		0.12537	1.89705		0.12537	1.05645		0.12537	1.17313		0.12537	2.20098
0.1255	0.9577		0.1255	1.09679		0.1255	2.13107		0.1255	1.00723		0.1255	1.09234		0.1255	2.14453
0.12562	0.92771		0.12562	1.0755		0.12562	2.05114		0.12562	1.06989		0.12562	1.12122		0.12562	2.20857
0.12575	0.99146		0.12575	1.07762		0.12575	2.19248		0.12575	1.05995		0.12575	1.08015		0.12575	2.20632
0.12587	0.9877		0.12587	1.05352		0.12587	2.16823		0.12587	1.06728		0.12587	1.10235		0.12587	2.12505
0.126	0.93986		0.126	1.08641		0.126	2.05657		0.126	1.02749		0.126	1.13769		0.126	2.19454
0.12612	0.99839		0.12612	1.07605		0.12612	2.0554		0.12612	1.02293		0.12612	1.05513		0.12612	2.19495
0.12625	1.02536		0.12625	1.05659		0.12625	2.09385		0.12625	1.09226		0.12625	1.10298		0.12625	2.19091
0.12637	1.10749		0.12637	1.06305		0.12637	2.15312		0.12637	1.08487		0.12637	1.07324		0.12637	2.11241
0.1265	1.10056		0.1265	1.10465		0.1265	2.0555		0.1265	1.01599		0.1265	1.05157		0.1265	2.15519
0.12662	1.1022		0.12662	1.05276		0.12662	2.17053		0.12662	1.09716		0.12662	1.12158		0.12662	2.29042
0.12675	1.02931		0.12675	1.10211		0.12675	2.11277		0.12675	0.99696		0.12675	1.08627		0.12675	2.1275
0.12687	1.12059		0.12687	1.04405		0.12687	2.09027		0.12687	1.06586		0.12687	1.13648		0.12687	2.13985
0.127	0.9696		0.127	1.05926		0.127	2.02562		0.127	1.06876		0.127	1.05609		0.127	2.20083
0.12712	1.00655		0.12712	1.06011		0.12712	2.10963		0.12712	1.14356		0.12712	1.12003		0.12712	2.19316
0.12725	0.91815		0.12725	1.10368		0.12725	2.1214		0.12725	0.9992		0.12725	1.13554		0.12725	2.10475
0.12737	1.10949		0.12737	1.04318		0.12737	2.0586		0.12737	1.00597		0.12737	1.09437		0.12737	2.1925
0.1275	1.02937		0.1275	1.05268		0.1275	2.01001		0.1275	1.16741		0.1275	1.12057		0.1275	2.33055
0.12762	0.98826		0.12762	1.01034		0.12762	2.088		0.12762	1.07318		0.12762	1.15205		0.12762	2.19761
0.12775	0.9583		0.12775	1.03092		0.12775	2.04308		0.12775	1.12328		0.12775	1.16297		0.12775	2.19772
0.12787	0.99956		0.12787	1.10921		0.12787	2.03243		0.12787	1.0785		0.12787	1.14865		0.12787	2.23437
0.128	0.99113		0.128	1.09719		0.128	2.1427		0.128	1.10761		0.128	1.20026		0.128	2.22625
0.12812	1.06495		0.12812	1.05436		0.12812	1.96734		0.12812	1.12165		0.12812	1.16192		0.12812	2.26706
0.12825	1.12656		0.12825	1.03742		0.12825	2.24371		0.12825	1.10233		0.12825	1.16081		0.12825	2.29611
0.12837	1.01358		0.12837	1.06711		0.12837	2.09011		0.12837	1.04905		0.12837	1.14062		0.12837	2.3016
0.1285	0.99775		0.1285	1.08072		0.1285	2.06556		0.1285	1.10318		0.1285	1.19034		0.1285	2.29014
0.12862	1.09269		0.12862	1.08292		0.12862	2.06472		0.12862	1.06149		0.12862	1.13161		0.12862	2.30501
0.12875	1.03648		0.12875	1.04871		0.12875	2.1326		0.12875	1.12919		0.12875	1.16288		0.12875	2.23513
0.12887	1.00107		0.12887	1.09713		0.12887	2.24462		0.12887	1.04132		0.12887	1.12396		0.12887	2.20746
0.129	1.03937		0.129	1.05883		0.129	2.16673		0.129	1.0646		0.129	1.15962		0.129	2.201
0.12912	1.0332		0.12912	1.09461		0.12912	2.12335		0.12912	1.10239		0.12912	1.14597		0.12912	2.28923
0.12925	0.89162		0.12925	1.11575		0.12925	2.06769		0.12925	1.01022		0.12925	1.17822		0.12925	2.17423
0.12937	0.98982		0.12937	1.08011		0.12937	2.12082		0.12937	1.06675		0.12937	1.13622		0.12937	2.25295
0.1295	0.98405		0.1295	1.07263		0.1295	2.19501		0.1295	1.06739		0.1295	1.16646		0.1295	2.32746
0.12962	1.05712		0.12962	1.11301		0.12962	2.08952		0.12962	1.09572		0.12962	1.22103		0.12962	2.22241
0.12975	1.07254		0.12975	1.04653		0.12975	2.12961		0.12975	1.06665		0.12975	1.24334		0.12975	2.18376
0.12987	1.09934		0.12987	1.0522		0.12987	2.06978		0.12987	1.09668		0.12987	1.20101		0.12987	2.36511
0.13	0.98317		0.13	1.09019		0.13	2.23192		0.13	1.08745		0.13	1.15534		0.13	2.2016
0.13012	1.0677		0.13012	1.09085		0.13012	2.04855		0.13012	0.97695		0.13012	1.12424		0.13012	2.46226
0.13025	1.05586		0.13025	1.09966		0.13025	2.08905		0.13025	1.02534		0.13025	1.15185		0.13025	2.30825
0.13037	1.07845		0.13037	1.10016		0.13037	2.0111		0.13037	1.08105		0.13037	1.09239		0.13037	2.25105
0.1305	1.02604		0.1305	1.07413		0.1305	2.12177		0.1305	1.12047		0.1305	1.1483		0.1305	2.24664
0.13062	1.06564		0.13062	1.08597		0.13062	2.04107		0.13062	1.07704		0.13062	1.16437		0.13062	2.23106
0.13075	0.88887		0.13075	1.11722		0.13075	2.18264		0.13075	1.13108		0.13075	1.22693		0.13075	2.28323
0.13087	1.01786		0.13087	1.06691		0.13087	2.13075		0.13087	0.9942		0.13087	1.2072		0.13087	2.2578
0.131	0.95423		0.131	1.06068		0.131	2.1103		0.131	1.14688		0.131	1.20084		0.131	2.21906
0.13112	1.03595		0.13112	1.1773		0.13112	2.14052		0.13112	1.09182		0.13112	1.17299		0.13112	2.24657
0.13125	0.96415		0.13125	1.08202		0.13125	2.08314		0.13125	1.03617		0.13125	1.15408		0.13125	2.27484
0.13137	1.00335		0.13137	1.11595		0.13137	2.1438		0.13137	1.03251		0.13137	1.12664		0.13137	2.25512
0.1315	1.03756		0.1315	1.08866		0.1315	2.24454		0.1315	1.10153		0.1315	1.16072		0.1315	2.24494
0.13162	0.91929		0.13162	1.08954		0.13162	2.04967		0.13162	1.00188		0.13162	1.24492		0.13162	2.23416
0.13175	1.1354		0.13175	1.06464		0.13175	2.2204		0.13175	1.03322		0.13175	1.18654		0.13175	2.36669
0.13187	1.04389		0.13187	1.14312		0.13187	2.07019		0.13187	0.92712		0.13187	1.24745		0.13187	2.36178
0.132	1.02325		0.132	1.11542		0.132	2.22712		0.132	1.07285		0.132	1.15028		0.132	2.42121
0.13212	1.05948		0.13212	1.12154		0.13212	2.19381		0.13212	1.11388		0.13212	1.16084		0.13212	2.23819
0.13225	1.03827		0.13225	1.0857		0.13225	2.23656		0.13225	1.09222		0.13225	1.15014		0.13225	2.32405
0.13237	1.03601		0.13237	1.16308		0.13237	2.13962		0.13237	1.05182		0.13237	1.19862		0.13237	2.33424
0.1325	1.02229		0.1325	1.08811		0.1325	2.19248		0.1325	1.0443		0.1325	1.15139		0.1325	2.28807
0.13262	0.99158		0.13262	1.1381		0.13262	2.22343		0.13262	1.09303		0.13262	1.13738		0.13262	2.30135
0.13275	1.07413		0.13275	1.11573		0.13275	2.1298		0.13275	1.0777		0.13275	1.11823		0.13275	2.21245
0.13287	1.00708		0.13287	1.18052		0.13287	2.02637		0.13287	1.02239		0.13287	1.12133		0.13287	2.19263
0.133	1.06803		0.133	1.1337		0.133	2.03791		0.133	1.18864		0.133	1.17702		0.133	2.31067
0.13312	1.00497		0.13312	1.15237		0.13312	2.10814		0.13312	1.12697		0.13312	1.15473		0.13312	2.40066
0.13325	1.12252		0.13325	1.13781		0.13325	2.25471		0.13325	1.09784		0.13325	1.17003		0.13325	2.22804
0.13337	1.14398		0.13337	1.16491		0.13337	2.19762		0.13337	0.96279		0.13337	1.18528		0.13337	2.22956
0.1335	1.04916		0.1335	1.13888		0.1335	2.21735		0.1335	1.02517		0.1335	1.19313		0.1335	2.30796
0.13362	1.11349		0.13362	1.11327		0.13362	2.14054		0.13362	1.04046		0.13362	1.1707		0.13362	2.27622
0.13375	0.98655		0.13375	1.13472		0.13375	2.26961		0.13375	1.10585		0.13375	1.21295		0.13375	2.24684
0.13387	1.12042		0.13387	1.10719		0.13387	2.10393		0.13387	1.0529		0.13387	1.19198		0.13387	2.31933
0.134	1.00417		0.134	1.11764		0.134	2.1363		0.134	1.0342		0.134	1.17944		0.134	2.3474
0.13412	1.09774		0.13412	1.10242		0.13412	2.16645		0.13412	0.94328		0.13412	1.19577		0.13412	2.43101
0.13425	1.02969		0.13425	1.09427		0.13425	2.24788		0.13425	1.03268		0.13425	1.17877		0.13425	2.37728
0.13437	1.07447		0.13437	1.13422		0.13437	2.23021		0.13437	1.09763		0.13437	1.22882		0.13437	2.28899
0.1345	1.02644		0.1345	1.08504		0.1345	2.06403		0.1345	1.00276		0.1345	1.198		0.1345	2.33947
0.13462	1.00078		0.13462	1.15793		0.13462	2.14598		0.13462	1.07514		0.13462	1.1761		0.13462	2.36408
0.13475	1.01716		0.13475	1.11325		0.13475	2.17555		0.13475	1.09186		0.13475	1.13109		0.13475	2.24386
0.13487	1.0593		0.13487	1.10893		0.13487	2.22428		0.13487	1.09674		0.13487	1.17244		0.13487	2.32387
0.135	1.02719		0.135	1.07222		0.135	2.13761		0.135	1.08083		0.135	1.20058		0.135	2.30329
0.13512	1.07285		0.13512	1.13103		0.13512	2.18107		0.13512	1.12788		0.13512	1.17069		0.13512	2.30505
0.13525	1.05498		0.13525	1.09682		0.13525	2.17936		0.13525	1.12519		0.13525	1.15354		0.13525	2.41124
0.13537	1.09354		0.13537	1.14172		0.13537	2.25601		0.13537	1.11626		0.13537	1.11994		0.13537	2.40893
0.1355	1.13451		0.1355	1.10763		0.1355	2.24368		0.1355	1.14506		0.1355	1.1884		0.1355	2.33102
0.13562	1.11417		0.13562	1.15262		0.13562	2.19481		0.13562	1.13613		0.13562	1.16644		0.13562	2.39653
0.13575	1.10955		0.13575	1.1615		0.13575	2.28543		0.13575	0.961		0.13575	1.1888		0.13575	2.35512
0.13587	1.10339		0.13587	1.17212		0.13587	2.13831		0.13587	1.02999		0.13587	1.19669		0.13587	2.41294
0.136	1.08207		0.136	1.12652		0.136	2.11663		0.136	1.00201		0.136	1.26522		0.136	2.218
0.13612	1.09163		0.13612	1.13253		0.13612	2.17581		0.13612	1.07073		0.13612	1.25237		0.13612	2.32297
0.13625	1.14076		0.13625	1.13659		0.13625	2.23595		0.13625	1.03205		0.13625	1.21134		0.13625	2.39025
0.13637	1.06531		0.13637	1.17026		0.13637	2.18703		0.13637	1.04788		0.13637	1.22763		0.13637	2.44714
0.1365	1.08713		0.1365	1.14422		0.1365	2.16737		0.1365	0.99586		0.1365	1.18191		0.1365	2.31099
0.13662	1.08591		0.13662	1.15657		0.13662	2.12363		0.13662	1.0746		0.13662	1.20172		0.13662	2.33847
0.13675	1.06923		0.13675	1.18389		0.13675	2.19549		0.13675	1.0252		0.13675	1.19709		0.13675	2.30543
0.13687	1.04886		0.13687	1.15417		0.13687	2.2145		0.13687	1.02833		0.13687	1.20781		0.13687	2.40291
0.137	0.9794		0.137	1.15709		0.137	2.11319		0.137	0.95983		0.137	1.20593		0.137	2.43824
0.13712	1.01892		0.13712	1.18279		0.13712	2.25524		0.13712	1.06207		0.13712	1.20739		0.13712	2.35516
0.13725	1.05472		0.13725	1.14103		0.13725	2.18047		0.13725	0.9761		0.13725	1.2205		0.13725	2.27937
0.13737	1.06779		0.13737	1.18697		0.13737	2.18012		0.13737	1.08025		0.13737	1.21171		0.13737	2.45594
0.1375	1.11372		0.1375	1.11637		0.1375	2.29852		0.1375	1.02858		0.1375	1.21257		0.1375	2.44137
0.13762	1.00544		0.13762	1.17135		0.13762	2.21173		0.13762	1.04687		0.13762	1.23108		0.13762	2.5075
0.13775	1.06049		0.13775	1.11098		0.13775	2.29575		0.13775	1.03508		0.13775	1.21827		0.13775	2.38069
0.13787	1.10899		0.13787	1.14456		0.13787	2.23389		0.13787	1.05281		0.13787	1.26565		0.13787	2.41321
0.138	1.07647		0.138	1.14627		0.138	2.26048		0.138	1.06871		0.138	1.26132		0.138	2.46725
0.13812	1.07668		0.13812	1.17394		0.13812	2.1497		0.13812	1.04062		0.13812	1.24343		0.13812	2.43791
0.13825	1.06323		0.13825	1.11112		0.13825	2.29251		0.13825	1.00784		0.13825	1.26337		0.13825	2.45727
0.13837	1.09167		0.13837	1.15273		0.13837	2.31771		0.13837	1.04136		0.13837	1.20215		0.13837	2.29004
0.1385	1.06993		0.1385	1.17958		0.1385	2.19784		0.1385	1.0119		0.1385	1.21842		0.1385	2.44451
0.13862	1.08105		0.13862	1.17856		0.13862	2.33043		0.13862	1.08662		0.13862	1.23273		0.13862	2.33917
0.13875	1.0037		0.13875	1.17358		0.13875	2.32576		0.13875	1.01629		0.13875	1.15708		0.13875	2.43161
0.13887	1.06292		0.13887	1.19313		0.13887	2.28482		0.13887	1.13523		0.13887	1.18303		0.13887	2.47734
0.139	1.0483		0.139	1.21916		0.139	2.28151		0.139	1.0184		0.139	1.2501		0.139	2.36839
0.13912	1.10078		0.13912	1.18718		0.13912	2.33236		0.13912	1.0226		0.13912	1.22082		0.13912	2.30731
0.13925	1.11654		0.13925	1.16263		0.13925	2.23051		0.13925	0.94917		0.13925	1.21801		0.13925	2.38725
0.13937	1.03505		0.13937	1.12503		0.13937	2.22523		0.13937	1.03546		0.13937	1.19941		0.13937	2.41205
0.1395	1.14291		0.1395	1.14726		0.1395	2.21044		0.1395	0.95576		0.1395	1.25427		0.1395	2.3413
0.13962	1.13515		0.13962	1.1636		0.13962	2.21301		0.13962	1.00826		0.13962	1.25129		0.13962	2.22705
0.13975	1.12994		0.13975	1.1975		0.13975	2.28121		0.13975	1.0161		0.13975	1.30212		0.13975	2.36175
0.13987	1.10954		0.13987	1.16247		0.13987	2.4101		0.13987	0.9746		0.13987	1.27259		0.13987	2.35075
0.14	1.06877		0.14	1.13668		0.14	2.29755		0.14	1.00862		0.14	1.18228		0.14	2.52836
0.14012	1.11645		0.14012	1.14103		0.14012	2.28787		0.14012	1.07382		0.14012	1.25225		0.14012	2.33189
0.14025	1.03985		0.14025	1.15536		0.14025	2.28349		0.14025	1.04626		0.14025	1.2016		0.14025	2.32665
0.14037	1.08646		0.14037	1.13814		0.14037	2.32575		0.14037	1.0857		0.14037	1.21708		0.14037	2.29757
0.1405	1.06365		0.1405	1.18735		0.1405	2.38317		0.1405	1.04902		0.1405	1.21923		0.1405	2.27723
0.14062	1.05901		0.14062	1.12794		0.14062	2.29202		0.14062	1.00243		0.14062	1.22457		0.14062	2.42436
0.14075	1.13471		0.14075	1.18247		0.14075	2.29362		0.14075	1.01806		0.14075	1.1938		0.14075	2.30205
0.14087	1.09653		0.14087	1.15167		0.14087	2.36138		0.14087	1.03595		0.14087	1.21045		0.14087	2.33309
0.141	1.05267		0.141	1.18881		0.141	2.42008		0.141	1.00515		0.141	1.22885		0.141	2.34819
0.14112	1.1181		0.14112	1.16285		0.14112	2.40131		0.14112	1.01469		0.14112	1.20486		0.14112	2.31973
0.14125	1.09655		0.14125	1.15511		0.14125	2.27211		0.14125	1.10511		0.14125	1.22016		0.14125	2.30243
0.14137	1.03889		0.14137	1.16742		0.14137	2.38125		0.14137	1.01383		0.14137	1.17304		0.14137	2.2566
0.1415	1.09738		0.1415	1.16958		0.1415	2.43784		0.1415	1.08171		0.1415	1.22396		0.1415	2.30505
0.14162	1.11863		0.14162	1.13717		0.14162	2.41773		0.14162	1.10425		0.14162	1.23773		0.14162	2.33766
0.14175	1.16239		0.14175	1.13615		0.14175	2.27766		0.14175	1.09968		0.14175	1.26634		0.14175	2.36201
0.14187	1.03971		0.14187	1.12979		0.14187	2.39528		0.14187	1.12634		0.14187	1.23351		0.14187	2.31057
0.142	1.10665		0.142	1.16461		0.142	2.40521		0.142	1.03144		0.142	1.26043		0.142	2.33778
0.14212	1.02952		0.14212	1.11355		0.14212	2.33155		0.14212	1.01825		0.14212	1.24518		0.14212	2.40622
0.14225	1.11812		0.14225	1.17731		0.14225	2.36618		0.14225	1.02549		0.14225	1.26353		0.14225	2.45874
0.14237	1.08726		0.14237	1.13988		0.14237	2.39688		0.14237	1.05405		0.14237	1.24501		0.14237	2.36749
0.1425	1.05395		0.1425	1.1878		0.1425	2.26154		0.1425	1.00065		0.1425	1.28071		0.1425	2.36439
0.14262	1.11584		0.14262	1.14251		0.14262	2.44562		0.14262	0.97145		0.14262	1.2288		0.14262	2.36567
0.14275	1.11767		0.14275	1.16724		0.14275	2.33381		0.14275	1.06459		0.14275	1.22019		0.14275	2.36809
0.14287	1.18728		0.14287	1.0967		0.14287	2.33485		0.14287	1.07136		0.14287	1.26337		0.14287	2.21326
0.143	1.19395		0.143	1.07662		0.143	2.34364		0.143	1.08941		0.143	1.27454		0.143	2.28672
0.14312	1.13316		0.14312	1.11317		0.14312	2.33201		0.14312	1.07486		0.14312	1.24953		0.14312	2.31059
0.14325	1.18902		0.14325	1.15742		0.14325	2.37614		0.14325	1.01772		0.14325	1.2583		0.14325	2.27978
0.14337	1.0823		0.14337	1.14518		0.14337	2.37429		0.14337	1.05932		0.14337	1.26443		0.14337	2.36836
0.1435	1.1281		0.1435	1.16141		0.1435	2.31355		0.1435	1.11963		0.1435	1.25552		0.1435	2.30133
0.14362	1.06719		0.14362	1.18525		0.14362	2.39183		0.14362	1.09088		0.14362	1.18572		0.14362	2.36635
0.14375	1.08394		0.14375	1.18445		0.14375	2.30466		0.14375	1.07717		0.14375	1.20457		0.14375	2.34512
0.14387	1.14783		0.14387	1.18618		0.14387	2.20693		0.14387	1.10255		0.14387	1.2401		0.14387	2.40018
0.144	1.17531		0.144	1.09931		0.144	2.31907		0.144	1.11397		0.144	1.24663		0.144	2.35798
0.14412	1.19347		0.14412	1.15695		0.14412	2.24374		0.14412	1.18282		0.14412	1.21675		0.14412	2.28792
0.14425	1.08979		0.14425	1.18257		0.14425	2.31453		0.14425	1.13659		0.14425	1.24443		0.14425	2.36731
0.14437	1.12927		0.14437	1.16509		0.14437	2.16511		0.14437	1.09527		0.14437	1.26045		0.14437	2.35736
0.1445	1.06047		0.1445	1.17766		0.1445	2.36529		0.1445	1.10501		0.1445	1.23069		0.1445	2.43003
0.14462	1.14734		0.14462	1.18586		0.14462	2.403		0.14462	1.11084		0.14462	1.27766		0.14462	2.41526
0.14475	1.17246		0.14475	1.17582		0.14475	2.40984		0.14475	1.2497		0.14475	1.21866		0.14475	2.43227
0.14487	1.14402		0.14487	1.19291		0.14487	2.33279		0.14487	1.0466		0.14487	1.26604		0.14487	2.51116
0.145	1.05656		0.145	1.23093		0.145	2.29699		0.145	1.05887		0.145	1.23912		0.145	2.42179
0.14512	1.14025		0.14512	1.17868		0.14512	2.34531		0.14512	0.9892		0.14512	1.2617		0.14512	2.39918
0.14525	1.09934		0.14525	1.16038		0.14525	2.42997		0.14525	1.01064		0.14525	1.22645		0.14525	2.31523
0.14537	1.17279		0.14537	1.19402		0.14537	2.36336		0.14537	1.01455		0.14537	1.30304		0.14537	2.4454
0.1455	1.13504		0.1455	1.16568		0.1455	2.33127		0.1455	1.1025		0.1455	1.23799		0.1455	2.34533
0.14562	1.12744		0.14562	1.21217		0.14562	2.3024		0.14562	1.09164		0.14562	1.30533		0.14562	2.39859
0.14575	1.07993		0.14575	1.17838		0.14575	2.31959		0.14575	1.09549		0.14575	1.24354		0.14575	2.33826
0.14587	1.15997		0.14587	1.24655		0.14587	2.27875		0.14587	1.1023		0.14587	1.29194		0.14587	2.36594
0.146	1.19891		0.146	1.22952		0.146	2.36086		0.146	1.05402		0.146	1.22863		0.146	2.48249
0.14612	1.20604		0.14612	1.18982		0.14612	2.18616		0.14612	1.04694		0.14612	1.2492		0.14612	2.32968
0.14625	1.15059		0.14625	1.20822		0.14625	2.31658		0.14625	1.05661		0.14625	1.28207		0.14625	2.41676
0.14637	1.16792		0.14637	1.21269		0.14637	2.35012		0.14637	0.9967		0.14637	1.24002		0.14637	2.42892
0.1465	1.22471		0.1465	1.1974		0.1465	2.35061		0.1465	1.0634		0.1465	1.24869		0.1465	2.39744
0.14662	1.20759		0.14662	1.2069		0.14662	2.4825		0.14662	1.14859		0.14662	1.2701		0.14662	2.43469
0.14675	1.22867		0.14675	1.17689		0.14675	2.33283		0.14675	1.13645		0.14675	1.27142		0.14675	2.4278
0.14687	1.15495		0.14687	1.22922		0.14687	2.29579		0.14687	1.16358		0.14687	1.272		0.14687	2.40437
0.147	1.17883		0.147	1.19529		0.147	2.45158		0.147	1.09221		0.147	1.25161		0.147	2.4551
0.14712	1.17815		0.14712	1.24567		0.14712	2.34188		0.14712	1.08073		0.14712	1.27628		0.14712	2.43133
0.14725	1.15543		0.14725	1.21858		0.14725	2.39247		0.14725	1.13722		0.14725	1.26844		0.14725	2.40856
0.14737	1.14546		0.14737	1.2494		0.14737	2.2733		0.14737	1.07842		0.14737	1.28225		0.14737	2.45459
0.1475	1.11471		0.1475	1.19167		0.1475	2.327		0.1475	1.15016		0.1475	1.2823		0.1475	2.42524
0.14762	1.13186		0.14762	1.22975		0.14762	2.39824		0.14762	1.08753		0.14762	1.23329		0.14762	2.4093
0.14775	1.18945		0.14775	1.18471		0.14775	2.41429		0.14775	1.13501		0.14775	1.28888		0.14775	2.396
0.14787	1.11959		0.14787	1.22279		0.14787	2.40846		0.14787	1.0785		0.14787	1.22396		0.14787	2.46206
0.148	1.12426		0.148	1.23095		0.148	2.31429		0.148	1.08999		0.148	1.25792		0.148	2.42475
0.14812	1.201		0.14812	1.27527		0.14812	2.26189		0.14812	1.11387		0.14812	1.24418		0.14812	2.58085
0.14825	1.21357		0.14825	1.13637		0.14825	2.41353		0.14825	1.08677		0.14825	1.27618		0.14825	2.44008
0.14837	1.2031		0.14837	1.22174		0.14837	2.34155		0.14837	1.17877		0.14837	1.27022		0.14837	2.42482
0.1485	1.14725		0.1485	1.1829		0.1485	2.40308		0.1485	1.09602		0.1485	1.2711		0.1485	2.42864
0.14862	1.15202		0.14862	1.22512		0.14862	2.36847		0.14862	1.1306		0.14862	1.25275		0.14862	2.46694
0.14875	1.12541		0.14875	1.20982		0.14875	2.38379		0.14875	1.09154		0.14875	1.26522		0.14875	2.53306
0.14887	1.08462		0.14887	1.22626		0.14887	2.47634		0.14887	1.10007		0.14887	1.2844		0.14887	2.38009
0.149	1.17366		0.149	1.15219		0.149	2.47479		0.149	1.10156		0.149	1.32486		0.149	2.45092
0.14912	1.12978		0.14912	1.14784		0.14912	2.42484		0.14912	1.07877		0.14912	1.32141		0.14912	2.41206
0.14925	1.16262		0.14925	1.19316		0.14925	2.40092		0.14925	1.17149		0.14925	1.26637		0.14925	2.41399
0.14937	1.1824		0.14937	1.16107		0.14937	2.37902		0.14937	1.13926		0.14937	1.29821		0.14937	2.49916
0.1495	1.19719		0.1495	1.21529		0.1495	2.36691		0.1495	1.15512		0.1495	1.25949		0.1495	2.47214
0.14962	1.20502		0.14962	1.23696		0.14962	2.46841		0.14962	1.1437		0.14962	1.30783		0.14962	2.51141
0.14975	1.16334		0.14975	1.19696		0.14975	2.46329		0.14975	1.13041		0.14975	1.28275		0.14975	2.47806
0.14987	1.09931		0.14987	1.2461		0.14987	2.43063		0.14987	1.13838		0.14987	1.29353		0.14987	2.46631
0.15	1.16356		0.15	1.23179		0.15	2.49033		0.15	1.20832		0.15	1.23835		0.15	2.44299
0.15012	1.1331		0.15012	1.2304		0.15012	2.40143		0.15012	1.18242		0.15012	1.28058		0.15012	2.45921
0.15025	1.16251		0.15025	1.27195		0.15025	2.5396		0.15025	1.19071		0.15025	1.26764		0.15025	2.42891
0.15037	1.15014		0.15037	1.246		0.15037	2.44622		0.15037	1.16131		0.15037	1.2823		0.15037	2.43581
0.1505	1.1131		0.1505	1.22376		0.1505	2.46121		0.1505	1.19297		0.1505	1.3699		0.1505	2.52749
0.15062	1.1554		0.15062	1.20135		0.15062	2.39348		0.15062	1.11677		0.15062	1.22827		0.15062	2.50774
0.15075	1.08396		0.15075	1.16583		0.15075	2.43344		0.15075	1.19192		0.15075	1.27519		0.15075	2.44868
0.15087	1.19545		0.15087	1.23326		0.15087	2.52021		0.15087	1.1126		0.15087	1.2572		0.15087	2.46512
0.151	1.15232		0.151	1.21341		0.151	2.56874		0.151	1.1632		0.151	1.33169		0.151	2.52031
0.15112	1.24478		0.15112	1.22438		0.15112	2.42669		0.15112	1.12401		0.15112	1.23184		0.15112	2.40715
0.15125	1.10887		0.15125	1.25166		0.15125	2.48834		0.15125	1.2253		0.15125	1.24165		0.15125	2.51291
0.15137	1.18726		0.15137	1.24741		0.15137	2.51714		0.15137	1.12892		0.15137	1.24266		0.15137	2.43929
0.1515	1.05491		0.1515	1.20594		0.1515	2.51398		0.1515	1.17026		0.1515	1.25615		0.1515	2.43467
0.15162	1.08552		0.15162	1.24254		0.15162	2.48639		0.15162	1.14473		0.15162	1.25071		0.15162	2.44787
0.15175	1.09877		0.15175	1.22316		0.15175	2.47993		0.15175	1.18371		0.15175	1.26239		0.15175	2.5211
0.15187	1.13285		0.15187	1.23024		0.15187	2.39789		0.15187	1.21007		0.15187	1.27461		0.15187	2.52931
0.152	1.1397		0.152	1.21842		0.152	2.50812		0.152	1.13529		0.152	1.27646		0.152	2.50906
0.15212	1.11171		0.15212	1.23335		0.15212	2.58697		0.15212	1.20454		0.15212	1.26107		0.15212	2.57889
0.15225	1.1036		0.15225	1.29408		0.15225	2.45598		0.15225	1.09728		0.15225	1.30571		0.15225	2.52619
0.15237	1.11672		0.15237	1.21847		0.15237	2.49137		0.15237	1.16327		0.15237	1.2908		0.15237	2.59877
0.1525	1.14974		0.1525	1.29206		0.1525	2.43619		0.1525	1.18302		0.1525	1.25397		0.1525	2.51458
0.15262	1.06563		0.15262	1.22785		0.15262	2.51813		0.15262	1.21199		0.15262	1.27935		0.15262	2.48189
0.15275	1.15811		0.15275	1.24766		0.15275	2.53381		0.15275	1.25723		0.15275	1.30651		0.15275	2.54966
0.15287	1.09064		0.15287	1.2623		0.15287	2.57493		0.15287	1.18192		0.15287	1.335		0.15287	2.49738
0.153	1.17872		0.153	1.24367		0.153	2.52125		0.153	1.24336		0.153	1.29624		0.153	2.50525
0.15312	1.11373		0.15312	1.20633		0.15312	2.4523		0.15312	1.17671		0.15312	1.32247		0.15312	2.47967
0.15325	1.11821		0.15325	1.21098		0.15325	2.49609		0.15325	1.2017		0.15325	1.29547		0.15325	2.48515
0.15337	1.14174		0.15337	1.21102		0.15337	2.51228		0.15337	1.23732		0.15337	1.28618		0.15337	2.48614
0.1535	1.20026		0.1535	1.25114		0.1535	2.60038		0.1535	1.21807		0.1535	1.25743		0.1535	2.50287
0.15362	1.13348		0.15362	1.2499		0.15362	2.52396		0.15362	1.19149		0.15362	1.22953		0.15362	2.47928
0.15375	1.19513		0.15375	1.25225		0.15375	2.49873		0.15375	1.206		0.15375	1.26429		0.15375	2.45982
0.15387	1.14838		0.15387	1.26507		0.15387	2.47643		0.15387	1.17691		0.15387	1.29032		0.15387	2.52831
0.154	1.11348		0.154	1.22421		0.154	2.45001		0.154	1.11577		0.154	1.35413		0.154	2.56336
0.15412	1.14711		0.15412	1.26387		0.15412	2.45942		0.15412	1.21895		0.15412	1.31897		0.15412	2.42524
0.15425	1.15334		0.15425	1.21841		0.15425	2.58001		0.15425	1.18595		0.15425	1.31051		0.15425	2.51227
0.15437	1.22728		0.15437	1.22429		0.15437	2.51235		0.15437	1.28633		0.15437	1.26611		0.15437	2.51046
0.1545	1.21676		0.1545	1.22745		0.1545	2.5588		0.1545	1.27969		0.1545	1.30429		0.1545	2.52966
0.15462	1.16456		0.15462	1.22637		0.15462	2.43108		0.15462	1.17644		0.15462	1.27911		0.15462	2.41709
0.15475	1.20458		0.15475	1.28291		0.15475	2.51468		0.15475	1.28572		0.15475	1.2992		0.15475	2.46028
0.15487	1.10126		0.15487	1.22178		0.15487	2.54616		0.15487	1.14211		0.15487	1.2966		0.15487	2.49039
0.155	1.18259		0.155	1.23982		0.155	2.56133		0.155	1.1896		0.155	1.33262		0.155	2.47923
0.15512	1.14404		0.15512	1.24542		0.15512	2.53522		0.15512	1.21747		0.15512	1.3541		0.15512	2.5236
0.15525	1.24078		0.15525	1.28199		0.15525	2.53719		0.15525	1.25273		0.15525	1.36032		0.15525	2.49461
0.15537	1.219		0.15537	1.25966		0.15537	2.52866		0.15537	1.29284		0.15537	1.36699		0.15537	2.47442
0.1555	1.13989		0.1555	1.26108		0.1555	2.54517		0.1555	1.34687		0.1555	1.351		0.1555	2.52924
0.15562	1.21205		0.15562	1.24798		0.15562	2.46255		0.15562	1.18177		0.15562	1.31779		0.15562	2.45655
0.15575	1.15355		0.15575	1.28515		0.15575	2.55916		0.15575	1.29889		0.15575	1.34197		0.15575	2.52964
0.15587	1.17208		0.15587	1.23047		0.15587	2.5403		0.15587	1.14827		0.15587	1.31561		0.15587	2.46882
0.156	1.1981		0.156	1.28547		0.156	2.53266		0.156	1.29655		0.156	1.38949		0.156	2.57569
0.15612	1.22444		0.15612	1.23674		0.15612	2.52708		0.15612	1.11572		0.15612	1.35705		0.15612	2.55442
0.15625	1.2023		0.15625	1.31919		0.15625	2.45572		0.15625	1.20119		0.15625	1.32984		0.15625	2.56788
0.15637	1.17171		0.15637	1.311		0.15637	2.54357		0.15637	1.17864		0.15637	1.29729		0.15637	2.46216
0.1565	1.20052		0.1565	1.30573		0.1565	2.4775		0.1565	1.17632		0.1565	1.33627		0.1565	2.48555
0.15662	1.20569		0.15662	1.29291		0.15662	2.58084		0.15662	1.23804		0.15662	1.37631		0.15662	2.54285
0.15675	1.17311		0.15675	1.32674		0.15675	2.50509		0.15675	1.25188		0.15675	1.34043		0.15675	2.45513
0.15687	1.24012		0.15687	1.31109		0.15687	2.57996		0.15687	1.27313		0.15687	1.35003		0.15687	2.49598
0.157	1.17804		0.157	1.28157		0.157	2.57595		0.157	1.2564		0.157	1.38291		0.157	2.47469
0.15712	1.19867		0.15712	1.27717		0.15712	2.51047		0.15712	1.28413		0.15712	1.35359		0.15712	2.55013
0.15725	1.23163		0.15725	1.26873		0.15725	2.54713		0.15725	1.21045		0.15725	1.30607		0.15725	2.4827
0.15737	1.19541		0.15737	1.30819		0.15737	2.54263		0.15737	1.24011		0.15737	1.33281		0.15737	2.5962
0.1575	1.21638		0.1575	1.32067		0.1575	2.58259		0.1575	1.16863		0.1575	1.36159		0.1575	2.501
0.15762	1.16742		0.15762	1.28905		0.15762	2.61649		0.15762	1.27083		0.15762	1.32168		0.15762	2.4944
0.15775	1.19319		0.15775	1.31471		0.15775	2.55363		0.15775	1.27225		0.15775	1.38225		0.15775	2.49905
0.15787	1.16707		0.15787	1.3272		0.15787	2.52943		0.15787	1.26233		0.15787	1.36859		0.15787	2.54196
0.158	1.18365		0.158	1.32062		0.158	2.58344		0.158	1.30873		0.158	1.35883		0.158	2.58832
0.15812	1.16298		0.15812	1.32967		0.15812	2.57901		0.15812	1.34063		0.15812	1.37612		0.15812	2.51312
0.15825	1.21389		0.15825	1.26626		0.15825	2.54813		0.15825	1.18767		0.15825	1.36022		0.15825	2.53138
0.15837	1.22983		0.15837	1.28811		0.15837	2.52299		0.15837	1.24886		0.15837	1.34836		0.15837	2.58831
0.1585	1.17866		0.1585	1.26863		0.1585	2.57071		0.1585	1.22488		0.1585	1.34914		0.1585	2.51461
0.15862	1.20262		0.15862	1.30332		0.15862	2.54689		0.15862	1.19191		0.15862	1.38741		0.15862	2.51058
0.15875	1.2302		0.15875	1.31275		0.15875	2.56044		0.15875	1.12612		0.15875	1.39617		0.15875	2.42854
0.15887	1.27836		0.15887	1.28841		0.15887	2.62623		0.15887	1.19348		0.15887	1.39519		0.15887	2.50691
0.159	1.19088		0.159	1.34043		0.159	2.51413		0.159	1.1992		0.159	1.35724		0.159	2.51836
0.15912	1.1687		0.15912	1.33446		0.15912	2.63763		0.15912	1.30657		0.15912	1.32369		0.15912	2.4656
0.15925	1.17396		0.15925	1.33048		0.15925	2.59892		0.15925	1.24019		0.15925	1.30192		0.15925	2.45771
0.15937	1.17091		0.15937	1.34821		0.15937	2.56772		0.15937	1.22528		0.15937	1.36921		0.15937	2.53384
0.1595	1.1737		0.1595	1.29026		0.1595	2.46658		0.1595	1.30732		0.1595	1.35461		0.1595	2.59792
0.15962	1.18285		0.15962	1.27227		0.15962	2.5377		0.15962	1.17302		0.15962	1.3991		0.15962	2.50404
0.15975	1.25867		0.15975	1.31431		0.15975	2.61196		0.15975	1.31482		0.15975	1.35304		0.15975	2.54604
0.15987	1.19232		0.15987	1.33153		0.15987	2.57255		0.15987	1.19984		0.15987	1.38618		0.15987	2.55633
0.16	1.27357		0.16	1.34743		0.16	2.55385		0.16	1.30319		0.16	1.40157		0.16	2.55125
0.16012	1.19748		0.16012	1.32883		0.16012	2.58724		0.16012	1.24646		0.16012	1.36568		0.16012	2.53905
0.16025	1.29205		0.16025	1.33029		0.16025	2.506		0.16025	1.17255		0.16025	1.36798		0.16025	2.50491
0.16037	1.19782		0.16037	1.35033		0.16037	2.57247		0.16037	1.28841		0.16037	1.36205		0.16037	2.60946
0.1605	1.30517		0.1605	1.33827		0.1605	2.63439		0.1605	1.26943		0.1605	1.43859		0.1605	2.59171
0.16062	1.18407		0.16062	1.32985		0.16062	2.59477		0.16062	1.32224		0.16062	1.3899		0.16062	2.55898
0.16075	1.2515		0.16075	1.35424		0.16075	2.57024		0.16075	1.20907		0.16075	1.39236		0.16075	2.58441
0.16087	1.19142		0.16087	1.37258		0.16087	2.58896		0.16087	1.20689		0.16087	1.41122		0.16087	2.63231
0.161	1.31085		0.161	1.35813		0.161	2.70086		0.161	1.21811		0.161	1.40394		0.161	2.45434
0.16112	1.19594		0.16112	1.30562		0.16112	2.71643		0.16112	1.25146		0.16112	1.39679		0.16112	2.55747
0.16125	1.23554		0.16125	1.34349		0.16125	2.60702		0.16125	1.19264		0.16125	1.41586		0.16125	2.6781
0.16137	1.24138		0.16137	1.34923		0.16137	2.61464		0.16137	1.2213		0.16137	1.37634		0.16137	2.48612
0.1615	1.28648		0.1615	1.34952		0.1615	2.54045		0.1615	1.16932		0.1615	1.39555		0.1615	2.56278
0.16162	1.28452		0.16162	1.33001		0.16162	2.66627		0.16162	1.26289		0.16162	1.357		0.16162	2.49018
0.16175	1.27142		0.16175	1.32302		0.16175	2.5568		0.16175	1.25257		0.16175	1.4317		0.16175	2.55859
0.16187	1.27019		0.16187	1.3367		0.16187	2.62284		0.16187	1.33388		0.16187	1.3953		0.16187	2.55014
0.162	1.32264		0.162	1.3509		0.162	2.63369		0.162	1.27622		0.162	1.38991		0.162	2.59471
0.16212	1.30211		0.16212	1.36079		0.16212	2.67983		0.16212	1.29705		0.16212	1.41413		0.16212	2.55173
0.16225	1.27575		0.16225	1.31796		0.16225	2.6346		0.16225	1.27916		0.16225	1.39105		0.16225	2.56711
0.16237	1.24069		0.16237	1.35768		0.16237	2.71785		0.16237	1.2402		0.16237	1.45175		0.16237	2.58313
0.1625	1.22449		0.1625	1.31843		0.1625	2.61045		0.1625	1.3212		0.1625	1.39509		0.1625	2.56488
0.16262	1.3467		0.16262	1.34291		0.16262	2.62729		0.16262	1.24801		0.16262	1.36637		0.16262	2.62566
0.16275	1.22266		0.16275	1.33739		0.16275	2.65667		0.16275	1.36524		0.16275	1.35491		0.16275	2.53723
0.16287	1.26348		0.16287	1.38711		0.16287	2.73344		0.16287	1.27152		0.16287	1.37369		0.16287	2.53077
0.163	1.30466		0.163	1.39002		0.163	2.62563		0.163	1.3408		0.163	1.38013		0.163	2.62308
0.16312	1.31959		0.16312	1.38881		0.16312	2.72485		0.16312	1.2207		0.16312	1.38205		0.16312	2.65902
0.16325	1.26674		0.16325	1.36488		0.16325	2.64085		0.16325	1.28217		0.16325	1.38831		0.16325	2.58848
0.16337	1.3235		0.16337	1.35209		0.16337	2.7003		0.16337	1.18379		0.16337	1.35964		0.16337	2.5663
0.1635	1.30347		0.1635	1.37228		0.1635	2.68277		0.1635	1.2653		0.1635	1.39928		0.1635	2.56049
0.16362	1.28914		0.16362	1.36391		0.16362	2.71043		0.16362	1.24375		0.16362	1.431		0.16362	2.56227
0.16375	1.31085		0.16375	1.41206		0.16375	2.55682		0.16375	1.26061		0.16375	1.41595		0.16375	2.65875
0.16387	1.24896		0.16387	1.39421		0.16387	2.6154		0.16387	1.31798		0.16387	1.42671		0.16387	2.62163
0.164	1.30496		0.164	1.38469		0.164	2.70038		0.164	1.23271		0.164	1.37217		0.164	2.57792
0.16412	1.26347		0.16412	1.35595		0.16412	2.63347		0.16412	1.23594		0.16412	1.37864		0.16412	2.59763
0.16425	1.28747		0.16425	1.336		0.16425	2.74299		0.16425	1.31438		0.16425	1.3828		0.16425	2.64708
0.16437	1.22181		0.16437	1.36689		0.16437	2.64615		0.16437	1.38323		0.16437	1.39349		0.16437	2.64428
0.1645	1.28912		0.1645	1.3632		0.1645	2.6801		0.1645	1.37618		0.1645	1.38662		0.1645	2.61977
0.16462	1.32538		0.16462	1.41093		0.16462	2.70623		0.16462	1.38165		0.16462	1.3809		0.16462	2.73789
0.16475	1.35785		0.16475	1.41784		0.16475	2.68604		0.16475	1.3383		0.16475	1.37861		0.16475	2.59262
0.16487	1.35301		0.16487	1.41975		0.16487	2.68767		0.16487	1.30513		0.16487	1.42209		0.16487	2.62291
0.165	1.32459		0.165	1.38175		0.165	2.69463		0.165	1.28362		0.165	1.40605		0.165	2.66497
0.16512	1.35021		0.16512	1.42713		0.16512	2.72243		0.16512	1.34421		0.16512	1.39063		0.16512	2.6245
0.16525	1.38716		0.16525	1.31934		0.16525	2.69652		0.16525	1.37348		0.16525	1.40426		0.16525	2.60494
0.16537	1.31284		0.16537	1.39046		0.16537	2.72469		0.16537	1.36953		0.16537	1.38311		0.16537	2.59166
0.1655	1.29025		0.1655	1.36894		0.1655	2.75137		0.1655	1.31489		0.1655	1.43444		0.1655	2.60644
0.16562	1.28432		0.16562	1.38851		0.16562	2.74555		0.16562	1.28084		0.16562	1.413		0.16562	2.64064
0.16575	1.36376		0.16575	1.3748		0.16575	2.6749		0.16575	1.32093		0.16575	1.4424		0.16575	2.6197
0.16587	1.42012		0.16587	1.41559		0.16587	2.74149		0.16587	1.25408		0.16587	1.37185		0.16587	2.53316
0.166	1.36063		0.166	1.4071		0.166	2.65946		0.166	1.29178		0.166	1.43048		0.166	2.62708
0.16612	1.31738		0.16612	1.33607		0.16612	2.74703		0.16612	1.1979		0.16612	1.41167		0.16612	2.69189
0.16625	1.32459		0.16625	1.41645		0.16625	2.67883		0.16625	1.27332		0.16625	1.44717		0.16625	2.63062
0.16637	1.34882		0.16637	1.40025		0.16637	2.69664		0.16637	1.3333		0.16637	1.3616		0.16637	2.63022
0.1665	1.29186		0.1665	1.37415		0.1665	2.73196		0.1665	1.28133		0.1665	1.44737		0.1665	2.65219
0.16662	1.33661		0.16662	1.41078		0.16662	2.75974		0.16662	1.32799		0.16662	1.35702		0.16662	2.57639
0.16675	1.38688		0.16675	1.39036		0.16675	2.71582		0.16675	1.29201		0.16675	1.40191		0.16675	2.66352
0.16687	1.36711		0.16687	1.39368		0.16687	2.68074		0.16687	1.32041		0.16687	1.40266		0.16687	2.69682
0.167	1.33189		0.167	1.40035		0.167	2.71531		0.167	1.38754		0.167	1.45256		0.167	2.72543
0.16712	1.30399		0.16712	1.37353		0.16712	2.77378		0.16712	1.32968		0.16712	1.42648		0.16712	2.70395
0.16725	1.35945		0.16725	1.44125		0.16725	2.82141		0.16725	1.36722		0.16725	1.40085		0.16725	2.69147
0.16737	1.31712		0.16737	1.37719		0.16737	2.79032		0.16737	1.27428		0.16737	1.40222		0.16737	2.64428
0.1675	1.2779		0.1675	1.45911		0.1675	2.81495		0.1675	1.28761		0.1675	1.43425		0.1675	2.73112
0.16762	1.31697		0.16762	1.40116		0.16762	2.76923		0.16762	1.26704		0.16762	1.40313		0.16762	2.69797
0.16775	1.33237		0.16775	1.41044		0.16775	2.7466		0.16775	1.30743		0.16775	1.46549		0.16775	2.63263
0.16787	1.35415		0.16787	1.40466		0.16787	2.7699		0.16787	1.33125		0.16787	1.42474		0.16787	2.64589
0.168	1.36444		0.168	1.42091		0.168	2.7537		0.168	1.36099		0.168	1.47619		0.168	2.7578
0.16812	1.29025		0.16812	1.37493		0.16812	2.815		0.16812	1.25022		0.16812	1.4515		0.16812	2.6833
0.16825	1.34053		0.16825	1.40178		0.16825	2.75939		0.16825	1.35054		0.16825	1.45654		0.16825	2.67166
0.16837	1.35771		0.16837	1.37642		0.16837	2.76647		0.16837	1.30744		0.16837	1.41606		0.16837	2.65085
0.1685	1.31956		0.1685	1.39538		0.1685	2.7052		0.1685	1.37739		0.1685	1.44868		0.1685	2.71002
0.16862	1.35935		0.16862	1.40038		0.16862	2.81859		0.16862	1.3403		0.16862	1.4164		0.16862	2.67212
0.16875	1.35361		0.16875	1.40968		0.16875	2.80801		0.16875	1.40798		0.16875	1.42255		0.16875	2.61841
0.16887	1.42123		0.16887	1.39574		0.16887	2.7496		0.16887	1.34678		0.16887	1.45299		0.16887	2.66069
0.169	1.35133		0.169	1.43275		0.169	2.67616		0.169	1.31195		0.169	1.52247		0.169	2.68986
0.16912	1.41866		0.16912	1.43168		0.16912	2.79331		0.16912	1.29238		0.16912	1.49834		0.16912	2.71631
0.16925	1.39995		0.16925	1.45291		0.16925	2.77271		0.16925	1.3778		0.16925	1.47966		0.16925	2.73889
0.16937	1.37314		0.16937	1.42727		0.16937	2.78315		0.16937	1.29261		0.16937	1.48367		0.16937	2.73049
0.1695	1.43624		0.1695	1.41766		0.1695	2.78099		0.1695	1.40485		0.1695	1.53287		0.1695	2.83754
0.16962	1.40449		0.16962	1.43205		0.16962	2.80155		0.16962	1.29139		0.16962	1.49275		0.16962	2.77814
0.16975	1.38111		0.16975	1.42709		0.16975	2.79518		0.16975	1.42853		0.16975	1.50547		0.16975	2.78975
0.16987	1.41287		0.16987	1.41595		0.16987	2.90248		0.16987	1.33588		0.16987	1.49429		0.16987	2.76886
0.17	1.35602		0.17	1.47027		0.17	2.88433		0.17	1.4414		0.17	1.46068		0.17	2.71932
0.17012	1.42418		0.17012	1.42171		0.17012	2.74075		0.17012	1.3851		0.17012	1.45488		0.17012	2.85498
0.17025	1.36467		0.17025	1.43549		0.17025	2.86284		0.17025	1.44754		0.17025	1.46465		0.17025	2.76029
0.17037	1.38525		0.17037	1.42486		0.17037	2.87221		0.17037	1.36022		0.17037	1.44463		0.17037	2.7922
0.1705	1.41343		0.1705	1.43666		0.1705	2.83642		0.1705	1.32917		0.1705	1.4983		0.1705	2.86151
0.17062	1.33225		0.17062	1.43983		0.17062	2.87553		0.17062	1.29637		0.17062	1.42745		0.17062	2.78012
0.17075	1.42315		0.17075	1.46103		0.17075	2.81397		0.17075	1.33472		0.17075	1.46253		0.17075	2.80311
0.17087	1.39334		0.17087	1.45092		0.17087	2.80742		0.17087	1.28437		0.17087	1.43134		0.17087	2.75119
0.171	1.40867		0.171	1.44343		0.171	2.85812		0.171	1.35279		0.171	1.44916		0.171	2.71114
0.17112	1.44289		0.17112	1.47134		0.17112	2.83997		0.17112	1.3199		0.17112	1.47067		0.17112	2.78354
0.17125	1.37759		0.17125	1.42122		0.17125	2.80207		0.17125	1.46212		0.17125	1.49055		0.17125	2.69985
0.17137	1.4401		0.17137	1.4742		0.17137	2.91304		0.17137	1.37778		0.17137	1.47192		0.17137	2.7889
0.1715	1.36825		0.1715	1.46814		0.1715	2.76519		0.1715	1.43969		0.1715	1.47529		0.1715	2.80034
0.17162	1.38926		0.17162	1.50478		0.17162	2.95988		0.17162	1.40937		0.17162	1.47374		0.17162	2.74293
0.17175	1.39236		0.17175	1.4685		0.17175	2.82603		0.17175	1.40042		0.17175	1.49685		0.17175	2.75708
0.17187	1.35759		0.17187	1.47026		0.17187	2.81453		0.17187	1.39392		0.17187	1.43386		0.17187	2.75649
0.172	1.43809		0.172	1.45059		0.172	2.7627		0.172	1.34412		0.172	1.4755		0.172	2.82361
0.17212	1.42478		0.17212	1.47528		0.17212	2.85014		0.17212	1.32926		0.17212	1.44451		0.17212	2.76211
0.17225	1.43378		0.17225	1.42404		0.17225	2.8837		0.17225	1.41447		0.17225	1.47525		0.17225	2.82194
0.17237	1.35569		0.17237	1.48614		0.17237	2.90431		0.17237	1.39469		0.17237	1.45778		0.17237	2.7458
0.1725	1.52205		0.1725	1.447		0.1725	2.79239		0.1725	1.43996		0.1725	1.47695		0.1725	2.76072
0.17262	1.36401		0.17262	1.48005		0.17262	2.94792		0.17262	1.44622		0.17262	1.47266		0.17262	2.8455
0.17275	1.40782		0.17275	1.44999		0.17275	2.87754		0.17275	1.38136		0.17275	1.47551		0.17275	2.83358
0.17287	1.33892		0.17287	1.47946		0.17287	2.86873		0.17287	1.44443		0.17287	1.47883		0.17287	2.80721
0.173	1.44868		0.173	1.43708		0.173	2.81938		0.173	1.45885		0.173	1.4794		0.173	2.8459
0.17312	1.37411		0.17312	1.45802		0.17312	2.9375		0.17312	1.44601		0.17312	1.4673		0.17312	2.84962
0.17325	1.40161		0.17325	1.47631		0.17325	2.87117		0.17325	1.28961		0.17325	1.50039		0.17325	2.76108
0.17337	1.40567		0.17337	1.49976		0.17337	2.91463		0.17337	1.34983		0.17337	1.47222		0.17337	2.80897
0.1735	1.42448		0.1735	1.48269		0.1735	2.87577		0.1735	1.33076		0.1735	1.45808		0.1735	2.78089
0.17362	1.39595		0.17362	1.49097		0.17362	2.78057		0.17362	1.35499		0.17362	1.458		0.17362	2.72937
0.17375	1.52883		0.17375	1.47283		0.17375	2.98327		0.17375	1.30724		0.17375	1.5249		0.17375	2.85782
0.17387	1.40525		0.17387	1.45277		0.17387	2.84228		0.17387	1.4718		0.17387	1.50858		0.17387	2.86223
0.174	1.53208		0.174	1.47702		0.174	2.91328		0.174	1.38213		0.174	1.53555		0.174	2.86758
0.17412	1.4611		0.17412	1.46886		0.17412	2.88656		0.17412	1.4181		0.17412	1.53477		0.17412	2.85956
0.17425	1.40923		0.17425	1.46172		0.17425	2.92693		0.17425	1.38191		0.17425	1.55235		0.17425	2.89519
0.17437	1.36067		0.17437	1.49738		0.17437	2.86404		0.17437	1.4094		0.17437	1.5402		0.17437	2.78213
0.1745	1.40244		0.1745	1.45923		0.1745	3.01074		0.1745	1.42906		0.1745	1.52509		0.1745	2.7429
0.17462	1.45479		0.17462	1.53537		0.17462	2.85511		0.17462	1.48676		0.17462	1.49376		0.17462	2.8588
0.17475	1.40367		0.17475	1.49367		0.17475	2.95259		0.17475	1.44577		0.17475	1.51045		0.17475	2.76452
0.17487	1.44547		0.17487	1.53569		0.17487	2.8716		0.17487	1.41174		0.17487	1.47405		0.17487	2.79978
0.175	1.43438		0.175	1.50146		0.175	2.83926		0.175	1.46046		0.175	1.51059		0.175	2.83507
0.17512	1.49278		0.17512	1.52652		0.17512	2.90805		0.17512	1.4718		0.17512	1.479		0.17512	2.8822
0.17525	1.40089		0.17525	1.53539		0.17525	2.94781		0.17525	1.47721		0.17525	1.51292		0.17525	2.86975
0.17537	1.46498		0.17537	1.46585		0.17537	2.86957		0.17537	1.41549		0.17537	1.48004		0.17537	2.88195
0.1755	1.45918		0.1755	1.51736		0.1755	2.8636		0.1755	1.47924		0.1755	1.47346		0.1755	2.90953
0.17562	1.49041		0.17562	1.46675		0.17562	2.86774		0.17562	1.2879		0.17562	1.50049		0.17562	2.95032
0.17575	1.45474		0.17575	1.50227		0.17575	2.94765		0.17575	1.30857		0.17575	1.51996		0.17575	2.84504
0.17587	1.42315		0.17587	1.47022		0.17587	2.9253		0.17587	1.35507		0.17587	1.50672		0.17587	2.80272
0.176	1.44187		0.176	1.45491		0.176	2.96823		0.176	1.40787		0.176	1.52208		0.176	2.89575
0.17612	1.453		0.17612	1.48548		0.17612	2.93956		0.17612	1.41157		0.17612	1.57239		0.17612	2.87678
0.17625	1.39986		0.17625	1.4538		0.17625	2.91395		0.17625	1.44721		0.17625	1.51749		0.17625	2.84505
0.17637	1.42909		0.17637	1.4778		0.17637	2.91504		0.17637	1.43742		0.17637	1.51799		0.17637	2.91334
0.1765	1.47867		0.1765	1.49279		0.1765	3.05208		0.1765	1.41441		0.1765	1.54671		0.1765	2.90769
0.17662	1.43829		0.17662	1.5207		0.17662	2.99782		0.17662	1.36345		0.17662	1.48433		0.17662	2.88937
0.17675	1.41647		0.17675	1.49981		0.17675	2.97727		0.17675	1.36157		0.17675	1.53272		0.17675	2.92672
0.17687	1.39192		0.17687	1.49465		0.17687	2.9752		0.17687	1.38095		0.17687	1.48774		0.17687	2.91524
0.177	1.45056		0.177	1.4965		0.177	3.00699		0.177	1.44028		0.177	1.51608		0.177	2.80798
0.17712	1.46138		0.17712	1.51712		0.17712	2.96634		0.17712	1.42682		0.17712	1.52471		0.17712	2.92694
0.17725	1.37548		0.17725	1.4941		0.17725	3.01944		0.17725	1.46967		0.17725	1.58835		0.17725	2.92853
0.17737	1.50782		0.17737	1.51647		0.17737	2.84779		0.17737	1.41884		0.17737	1.52042		0.17737	2.83603
0.1775	1.47806		0.1775	1.51087		0.1775	3.04711		0.1775	1.54566		0.1775	1.59316		0.1775	2.91705
0.17762	1.37947		0.17762	1.51387		0.17762	2.92497		0.17762	1.41338		0.17762	1.52253		0.17762	2.92861
0.17775	1.46468		0.17775	1.5149		0.17775	3.13514		0.17775	1.39946		0.17775	1.58948		0.17775	2.96425
0.17787	1.4661		0.17787	1.54245		0.17787	2.82456		0.17787	1.39819		0.17787	1.54743		0.17787	2.91086
0.178	1.44932		0.178	1.49765		0.178	2.94723		0.178	1.37139		0.178	1.56562		0.178	2.92073
0.17812	1.53787		0.17812	1.54102		0.17812	2.94453		0.17812	1.45803		0.17812	1.577		0.17812	2.92084
0.17825	1.51399		0.17825	1.50188		0.17825	2.95479		0.17825	1.38874		0.17825	1.53863		0.17825	2.9894
0.17837	1.5064		0.17837	1.55452		0.17837	2.92635		0.17837	1.42023		0.17837	1.5429		0.17837	2.9687
0.1785	1.48687		0.1785	1.51616		0.1785	2.94787		0.1785	1.32328		0.1785	1.60202		0.1785	2.92399
0.17862	1.56791		0.17862	1.53208		0.17862	2.9441		0.17862	1.33245		0.17862	1.54312		0.17862	2.88732
0.17875	1.54215		0.17875	1.54384		0.17875	2.99846		0.17875	1.41491		0.17875	1.56182		0.17875	2.95035
0.17887	1.50623		0.17887	1.50231		0.17887	2.93189		0.17887	1.43863		0.17887	1.53471		0.17887	2.87863
0.179	1.53835		0.179	1.58083		0.179	2.86537		0.179	1.53328		0.179	1.55302		0.179	2.94739
0.17912	1.58027		0.17912	1.50964		0.17912	3.04631		0.17912	1.54495		0.17912	1.544		0.17912	2.8981
0.17925	1.50207		0.17925	1.57547		0.17925	2.98483		0.17925	1.49273		0.17925	1.59502		0.17925	2.95648
0.17937	1.54339		0.17937	1.54835		0.17937	2.93179		0.17937	1.37687		0.17937	1.54459		0.17937	2.96319
0.1795	1.56158		0.1795	1.58379		0.1795	2.97779		0.1795	1.50037		0.1795	1.62001		0.1795	2.95061
0.17962	1.51746		0.17962	1.51398		0.17962	2.95087		0.17962	1.45068		0.17962	1.57365		0.17962	3.04968
0.17975	1.56865		0.17975	1.5777		0.17975	3.04437		0.17975	1.46744		0.17975	1.57644		0.17975	3.01734
0.17987	1.54381		0.17987	1.54597		0.17987	3.05506		0.17987	1.49842		0.17987	1.57415		0.17987	2.96891
0.18	1.46347		0.18	1.57026		0.18	3.02009		0.18	1.42806		0.18	1.52609		0.18	2.91
0.18012	1.51619		0.18012	1.60337		0.18012	3.08457		0.18012	1.42718		0.18012	1.61541		0.18012	2.94863
0.18025	1.52895		0.18025	1.59434		0.18025	3.05664		0.18025	1.42687		0.18025	1.59063		0.18025	3.09044
0.18037	1.50692		0.18037	1.55248		0.18037	3.11723		0.18037	1.50636		0.18037	1.59264		0.18037	3.00711
0.1805	1.52337		0.1805	1.58044		0.1805	3.05066		0.1805	1.49904		0.1805	1.57626		0.1805	3.09272
0.18062	1.49721		0.18062	1.56114		0.18062	2.99868		0.18062	1.45649		0.18062	1.58252		0.18062	2.96668
0.18075	1.48096		0.18075	1.51638		0.18075	2.98886		0.18075	1.49523		0.18075	1.6067		0.18075	3.04778
0.18087	1.4098		0.18087	1.55004		0.18087	3.13755		0.18087	1.42375		0.18087	1.56667		0.18087	2.98067
0.181	1.53412		0.181	1.54209		0.181	2.97398		0.181	1.40456		0.181	1.58067		0.181	2.9391
0.18112	1.51515		0.18112	1.57352		0.18112	3.10516		0.18112	1.44652		0.18112	1.59868		0.18112	3.0506
0.18125	1.51711		0.18125	1.57051		0.18125	2.99043		0.18125	1.50393		0.18125	1.6081		0.18125	2.84781
0.18137	1.46586		0.18137	1.57635		0.18137	3.14804		0.18137	1.54578		0.18137	1.66027		0.18137	3.01181
0.1815	1.53495		0.1815	1.57689		0.1815	3.00141		0.1815	1.51056		0.1815	1.62146		0.1815	2.95929
0.18162	1.46999		0.18162	1.53343		0.18162	3.00186		0.18162	1.46721		0.18162	1.61915		0.18162	2.98141
0.18175	1.52124		0.18175	1.55136		0.18175	3.06387		0.18175	1.50755		0.18175	1.64091		0.18175	3.02007
0.18187	1.4702		0.18187	1.55959		0.18187	3.02238		0.18187	1.48488		0.18187	1.61754		0.18187	2.89512
0.182	1.55941		0.182	1.54955		0.182	3.08524		0.182	1.46446		0.182	1.61832		0.182	3.08883
0.18212	1.46875		0.18212	1.55968		0.18212	3.02284		0.18212	1.534		0.18212	1.61627		0.18212	2.974
0.18225	1.55542		0.18225	1.57722		0.18225	2.99422		0.18225	1.49148		0.18225	1.58355		0.18225	3.03765
0.18237	1.42031		0.18237	1.56335		0.18237	3.09587		0.18237	1.60227		0.18237	1.57958		0.18237	3.01088
0.1825	1.57926		0.1825	1.55156		0.1825	3.0438		0.1825	1.5071		0.1825	1.564		0.1825	3.05673
0.18262	1.42318		0.18262	1.55603		0.18262	3.16703		0.18262	1.49395		0.18262	1.60866		0.18262	2.95033
0.18275	1.5684		0.18275	1.60629		0.18275	3.04335		0.18275	1.42337		0.18275	1.58458		0.18275	3.06041
0.18287	1.45948		0.18287	1.62947		0.18287	3.13462		0.18287	1.44519		0.18287	1.6471		0.18287	3.0198
0.183	1.57415		0.183	1.60285		0.183	3.11418		0.183	1.38854		0.183	1.65364		0.183	3.00096
0.18312	1.5036		0.18312	1.61628		0.18312	3.12945		0.18312	1.437		0.18312	1.65447		0.18312	3.00678
0.18325	1.50951		0.18325	1.58458		0.18325	3.06047		0.18325	1.43267		0.18325	1.58294		0.18325	2.99889
0.18337	1.54908		0.18337	1.6105		0.18337	3.19529		0.18337	1.58476		0.18337	1.60116		0.18337	2.99983
0.1835	1.56955		0.1835	1.58107		0.1835	3.04829		0.1835	1.50568		0.1835	1.57417		0.1835	2.9971
0.18362	1.60243		0.18362	1.59183		0.18362	3.08337		0.18362	1.52219		0.18362	1.59069		0.18362	3.00401
0.18375	1.64824		0.18375	1.57479		0.18375	3.09809		0.18375	1.45209		0.18375	1.55441		0.18375	3.05669
0.18387	1.53881		0.18387	1.6072		0.18387	3.03439		0.18387	1.5224		0.18387	1.62297		0.18387	3.14859
0.184	1.60233		0.184	1.5627		0.184	3.13143		0.184	1.59394		0.184	1.6273		0.184	3.0169
0.18412	1.61691		0.18412	1.62716		0.18412	3.03036		0.18412	1.57141		0.18412	1.62246		0.18412	3.03768
0.18425	1.60294		0.18425	1.65067		0.18425	3.19468		0.18425	1.56714		0.18425	1.61256		0.18425	3.04132
0.18437	1.53081		0.18437	1.62464		0.18437	3.14776		0.18437	1.56664		0.18437	1.58732		0.18437	3.06671
0.1845	1.5001		0.1845	1.64822		0.1845	3.07465		0.1845	1.49571		0.1845	1.5975		0.1845	3.07821
0.18462	1.59349		0.18462	1.64259		0.18462	3.16295		0.18462	1.54143		0.18462	1.63846		0.18462	3.0153
0.18475	1.45029		0.18475	1.60571		0.18475	3.14184		0.18475	1.45319		0.18475	1.60509		0.18475	3.07998
0.18487	1.59414		0.18487	1.61612		0.18487	3.18515		0.18487	1.53074		0.18487	1.60557		0.18487	3.01229
0.185	1.45722		0.185	1.59626		0.185	3.15666		0.185	1.53787		0.185	1.57024		0.185	3.0893
0.18512	1.57787		0.18512	1.62501		0.18512	3.09949		0.18512	1.55314		0.18512	1.68091		0.18512	3.09056
0.18525	1.54456		0.18525	1.62114		0.18525	3.14962		0.18525	1.56193		0.18525	1.61132		0.18525	3.01863
0.18537	1.62176		0.18537	1.65459		0.18537	3.13176		0.18537	1.53941		0.18537	1.63148		0.18537	3.05789
0.1855	1.49499		0.1855	1.64865		0.1855	3.11781		0.1855	1.57802		0.1855	1.6224		0.1855	3.07551
0.18562	1.60945		0.18562	1.59076		0.18562	3.17559		0.18562	1.54957		0.18562	1.63289		0.18562	2.97136
0.18575	1.5437		0.18575	1.6063		0.18575	3.15334		0.18575	1.55797		0.18575	1.62062		0.18575	3.11136
0.18587	1.60602		0.18587	1.64075		0.18587	3.19205		0.18587	1.54302		0.18587	1.57407		0.18587	3.14676
0.186	1.61937		0.186	1.61179		0.186	3.13967		0.186	1.55863		0.186	1.62471		0.186	3.10397
0.18612	1.6262		0.18612	1.62028		0.18612	3.1431		0.18612	1.58218		0.18612	1.65095		0.18612	3.13802
0.18625	1.55772		0.18625	1.62273		0.18625	3.13441		0.18625	1.5179		0.18625	1.63628		0.18625	3.07634
0.18637	1.58075		0.18637	1.63839		0.18637	3.07331		0.18637	1.57531		0.18637	1.63364		0.18637	3.06492
0.1865	1.49553		0.1865	1.62771		0.1865	3.20507		0.1865	1.57644		0.1865	1.61124		0.1865	3.03032
0.18662	1.62301		0.18662	1.64213		0.18662	3.196		0.18662	1.60379		0.18662	1.60481		0.18662	3.09455
0.18675	1.56988		0.18675	1.65317		0.18675	3.18031		0.18675	1.55529		0.18675	1.61603		0.18675	3.11557
0.18687	1.63886		0.18687	1.64839		0.18687	3.2019		0.18687	1.51024		0.18687	1.58022		0.18687	3.15282
0.187	1.64918		0.187	1.62077		0.187	3.12059		0.187	1.54547		0.187	1.6269		0.187	3.16446
0.18712	1.59203		0.18712	1.66803		0.18712	3.25696		0.18712	1.45016		0.18712	1.63718		0.18712	3.06352
0.18725	1.68158		0.18725	1.68839		0.18725	3.15209		0.18725	1.51773		0.18725	1.61767		0.18725	3.13924
0.18737	1.59383		0.18737	1.65149		0.18737	3.16982		0.18737	1.60437		0.18737	1.64105		0.18737	3.12484
0.1875	1.65545		0.1875	1.63369		0.1875	3.19162		0.1875	1.57114		0.1875	1.65124		0.1875	3.13572
0.18762	1.68529		0.18762	1.63024		0.18762	3.16529		0.18762	1.63261		0.18762	1.64112		0.18762	3.04374
0.18775	1.7263		0.18775	1.67835		0.18775	3.20256		0.18775	1.5959		0.18775	1.61773		0.18775	3.19828
0.18787	1.66713		0.18787	1.679		0.18787	3.21682		0.18787	1.62617		0.18787	1.62944		0.18787	3.16971
0.188	1.6273		0.188	1.61916		0.188	3.21961		0.188	1.55887		0.188	1.62741		0.188	3.17231
0.18812	1.61575		0.18812	1.72063		0.18812	3.23541		0.18812	1.5555		0.18812	1.61801		0.18812	3.02546
0.18825	1.63383		0.18825	1.65493		0.18825	3.19053		0.18825	1.52868		0.18825	1.64741		0.18825	3.14027
0.18837	1.55537		0.18837	1.64713		0.18837	3.17696		0.18837	1.48745		0.18837	1.66313		0.18837	3.13064
0.1885	1.61521		0.1885	1.63508		0.1885	3.22974		0.1885	1.45161		0.1885	1.62336		0.1885	3.01101
0.18862	1.66191		0.18862	1.64469		0.18862	3.22121		0.18862	1.51488		0.18862	1.63089		0.18862	3.15693
0.18875	1.5802		0.18875	1.66008		0.18875	3.23698		0.18875	1.50772		0.18875	1.63923		0.18875	3.07155
0.18887	1.67414		0.18887	1.66336		0.18887	3.13308		0.18887	1.52735		0.18887	1.63531		0.18887	3.17192
0.189	1.58462		0.189	1.6633		0.189	3.18467		0.189	1.63169		0.189	1.60171		0.189	3.08034
0.18912	1.62517		0.18912	1.65584		0.18912	3.23372		0.18912	1.55131		0.18912	1.63002		0.18912	3.09063
0.18925	1.58814		0.18925	1.67835		0.18925	3.25119		0.18925	1.68015		0.18925	1.60574		0.18925	3.11838
0.18937	1.65931		0.18937	1.6609		0.18937	3.18857		0.18937	1.64977		0.18937	1.64596		0.18937	3.0175
0.1895	1.57721		0.1895	1.68007		0.1895	3.17089		0.1895	1.64426		0.1895	1.61599		0.1895	3.12703
0.18962	1.66313		0.18962	1.63226		0.18962	3.17747		0.18962	1.651		0.18962	1.62994		0.18962	3.14896
0.18975	1.57166		0.18975	1.64514		0.18975	3.26457		0.18975	1.58902		0.18975	1.63974		0.18975	3.08163
0.18987	1.59306		0.18987	1.64437		0.18987	3.20587		0.18987	1.60349		0.18987	1.65119		0.18987	3.22083
0.19	1.51112		0.19	1.6677		0.19	3.25711		0.19	1.54097		0.19	1.66687		0.19	3.11844
0.19012	1.62401		0.19012	1.65573		0.19012	3.15569		0.19012	1.5917		0.19012	1.66718		0.19012	3.13895
0.19025	1.55558		0.19025	1.65658		0.19025	3.27211		0.19025	1.6194		0.19025	1.66823		0.19025	3.05031
0.19037	1.63755		0.19037	1.66414		0.19037	3.27456		0.19037	1.58362		0.19037	1.67894		0.19037	3.10018
0.1905	1.59126		0.1905	1.64792		0.1905	3.31528		0.1905	1.59182		0.1905	1.65285		0.1905	3.15039
0.19062	1.58507		0.19062	1.69118		0.19062	3.27061		0.19062	1.65039		0.19062	1.64353		0.19062	3.16526
0.19075	1.66032		0.19075	1.66977		0.19075	3.29564		0.19075	1.61167		0.19075	1.69391		0.19075	3.13362
0.19087	1.62253		0.19087	1.69062		0.19087	3.19303		0.19087	1.56287		0.19087	1.66686		0.19087	3.12569
0.191	1.68363		0.191	1.65789		0.191	3.22832		0.191	1.53898		0.191	1.67301		0.191	3.21309
0.19112	1.57768		0.19112	1.68712		0.19112	3.19179		0.19112	1.53165		0.19112	1.62381		0.19112	3.20553
0.19125	1.62255		0.19125	1.69647		0.19125	3.20436		0.19125	1.59768		0.19125	1.68218		0.19125	3.1523
0.19137	1.62877		0.19137	1.70723		0.19137	3.19444		0.19137	1.49324		0.19137	1.64308		0.19137	3.08655
0.1915	1.5737		0.1915	1.7297		0.1915	3.22666		0.1915	1.61577		0.1915	1.70539		0.1915	3.16598
0.19162	1.56761		0.19162	1.65708		0.19162	3.17428		0.19162	1.57204		0.19162	1.65899		0.19162	3.17423
0.19175	1.63194		0.19175	1.70974		0.19175	3.16987		0.19175	1.53798		0.19175	1.67475		0.19175	3.10077
0.19187	1.64822		0.19187	1.64927		0.19187	3.25669		0.19187	1.62806		0.19187	1.66267		0.19187	3.2149
0.192	1.65656		0.192	1.68355		0.192	3.20761		0.192	1.51908		0.192	1.67106		0.192	3.18915
0.19212	1.60942		0.19212	1.69023		0.19212	3.27735		0.19212	1.61842		0.19212	1.66525		0.19212	3.16148
0.19225	1.71532		0.19225	1.68964		0.19225	3.23255		0.19225	1.57564		0.19225	1.67129		0.19225	3.23395
0.19237	1.62606		0.19237	1.67497		0.19237	3.13099		0.19237	1.6335		0.19237	1.64967		0.19237	3.13336
0.1925	1.74602		0.1925	1.65653		0.1925	3.32324		0.1925	1.57558		0.1925	1.66209		0.1925	3.14765
0.19262	1.67556		0.19262	1.67697		0.19262	3.17298		0.19262	1.57914		0.19262	1.67765		0.19262	3.18826
0.19275	1.69426		0.19275	1.71316		0.19275	3.33248		0.19275	1.65185		0.19275	1.67662		0.19275	3.15563
0.19287	1.7213		0.19287	1.68642		0.19287	3.23721		0.19287	1.56288		0.19287	1.68768		0.19287	3.21514
0.193	1.62851		0.193	1.66075		0.193	3.28165		0.193	1.61157		0.193	1.6599		0.193	3.20621
0.19312	1.66258		0.19312	1.74135		0.19312	3.21117		0.19312	1.5639		0.19312	1.66263		0.19312	3.19311
0.19325	1.60517		0.19325	1.71927		0.19325	3.18827		0.19325	1.57653		0.19325	1.67009		0.19325	3.25904
0.19337	1.61133		0.19337	1.74733		0.19337	3.21515		0.19337	1.60593		0.19337	1.62562		0.19337	3.16398
0.1935	1.65679		0.1935	1.71282		0.1935	3.26972		0.1935	1.61684		0.1935	1.63696		0.1935	3.2437
0.19362	1.63441		0.19362	1.72876		0.19362	3.31186		0.19362	1.5772		0.19362	1.64244		0.19362	3.25168
0.19375	1.67844		0.19375	1.69276		0.19375	3.33818		0.19375	1.69311		0.19375	1.67714		0.19375	3.24184
0.19387	1.72485		0.19387	1.69675		0.19387	3.26763		0.19387	1.63612		0.19387	1.67804		0.19387	3.18753
0.194	1.68589		0.194	1.72275		0.194	3.39273		0.194	1.5962		0.194	1.6467		0.194	3.28913
0.19412	1.67664		0.19412	1.71658		0.19412	3.30814		0.19412	1.55684		0.19412	1.6891		0.19412	3.1762
0.19425	1.6886		0.19425	1.67656		0.19425	3.30383		0.19425	1.5155		0.19425	1.6899		0.19425	3.18198
0.19437	1.74867		0.19437	1.69982		0.19437	3.23153		0.19437	1.52057		0.19437	1.67792		0.19437	3.15963
0.1945	1.67899		0.1945	1.69382		0.1945	3.33411		0.1945	1.56702		0.1945	1.70121		0.1945	3.23099
0.19462	1.7088		0.19462	1.66059		0.19462	3.26309		0.19462	1.6185		0.19462	1.69834		0.19462	3.18725
0.19475	1.66756		0.19475	1.72634		0.19475	3.32142		0.19475	1.59971		0.19475	1.68788		0.19475	3.21404
0.19487	1.6726		0.19487	1.73886		0.19487	3.22303		0.19487	1.59167		0.19487	1.68344		0.19487	3.14447
0.195	1.6958		0.195	1.76853		0.195	3.34071		0.195	1.6356		0.195	1.70001		0.195	3.18246
0.19512	1.68528		0.19512	1.70748		0.19512	3.24503		0.19512	1.63803		0.19512	1.69172		0.19512	3.1543
0.19525	1.66653		0.19525	1.76702		0.19525	3.30777		0.19525	1.56744		0.19525	1.66541		0.19525	3.2911
0.19537	1.69399		0.19537	1.73051		0.19537	3.14422		0.19537	1.70114		0.19537	1.68313		0.19537	3.15502
0.1955	1.67207		0.1955	1.6964		0.1955	3.23594		0.1955	1.60072		0.1955	1.66107		0.1955	3.16018
0.19562	1.68923		0.19562	1.75187		0.19562	3.2341		0.19562	1.68305		0.19562	1.67452		0.19562	3.28098
0.19575	1.65495		0.19575	1.73076		0.19575	3.29748		0.19575	1.65765		0.19575	1.68026		0.19575	3.16134
0.19587	1.70107		0.19587	1.71457		0.19587	3.36934		0.19587	1.59893		0.19587	1.66375		0.19587	3.15935
0.196	1.71158		0.196	1.73714		0.196	3.34547		0.196	1.61725		0.196	1.66712		0.196	3.19199
0.19612	1.65508		0.19612	1.72925		0.19612	3.32587		0.19612	1.5809		0.19612	1.67938		0.19612	3.26536
0.19625	1.64286		0.19625	1.72852		0.19625	3.28463		0.19625	1.62921		0.19625	1.66066		0.19625	3.17283
0.19637	1.64721		0.19637	1.73634		0.19637	3.36302		0.19637	1.6294		0.19637	1.66191		0.19637	3.17979
0.1965	1.61502		0.1965	1.7199		0.1965	3.32577		0.1965	1.67879		0.1965	1.67628		0.1965	3.27455
0.19662	1.62198		0.19662	1.74042		0.19662	3.31054		0.19662	1.65137		0.19662	1.71393		0.19662	3.24524
0.19675	1.67044		0.19675	1.73847		0.19675	3.31156		0.19675	1.63312		0.19675	1.70686		0.19675	3.31888
0.19687	1.66073		0.19687	1.7626		0.19687	3.28169		0.19687	1.55005		0.19687	1.73221		0.19687	3.16219
0.197	1.72551		0.197	1.73076		0.197	3.25995		0.197	1.64695		0.197	1.68932		0.197	3.28918
0.19712	1.67965		0.19712	1.73678		0.19712	3.29888		0.19712	1.59498		0.19712	1.71174		0.19712	3.22421
0.19725	1.6768		0.19725	1.77325		0.19725	3.33397		0.19725	1.63157		0.19725	1.73767		0.19725	3.26333
0.19737	1.66548		0.19737	1.72537		0.19737	3.42118		0.19737	1.6725		0.19737	1.71882		0.19737	3.2854
0.1975	1.66038		0.1975	1.73396		0.1975	3.35975		0.1975	1.6199		0.1975	1.70823		0.1975	3.26329
0.19762	1.69267		0.19762	1.73902		0.19762	3.26738		0.19762	1.54819		0.19762	1.71362		0.19762	3.25208
0.19775	1.66975		0.19775	1.78317		0.19775	3.3511		0.19775	1.61459		0.19775	1.72241		0.19775	3.29222
0.19787	1.63852		0.19787	1.73477		0.19787	3.3158		0.19787	1.67035		0.19787	1.72239		0.19787	3.29017
0.198	1.614		0.198	1.7652		0.198	3.28374		0.198	1.59445		0.198	1.77157		0.198	3.29686
0.19812	1.68999		0.19812	1.74654		0.19812	3.28653		0.19812	1.5942		0.19812	1.68044		0.19812	3.32528
0.19825	1.62177		0.19825	1.73564		0.19825	3.25449		0.19825	1.64508		0.19825	1.68007		0.19825	3.33188
0.19837	1.6357		0.19837	1.73129		0.19837	3.26019		0.19837	1.69443		0.19837	1.65014		0.19837	3.25845
0.1985	1.60197		0.1985	1.76913		0.1985	3.26579		0.1985	1.59281		0.1985	1.75615		0.1985	3.33524
0.19862	1.63733		0.19862	1.75204		0.19862	3.30413		0.19862	1.59568		0.19862	1.68018		0.19862	3.32931
0.19875	1.6306		0.19875	1.76078		0.19875	3.34159		0.19875	1.53676		0.19875	1.71741		0.19875	3.29505
0.19887	1.73972		0.19887	1.73749		0.19887	3.30215		0.19887	1.48314		0.19887	1.72759		0.19887	3.29454
0.199	1.67121		0.199	1.74328		0.199	3.32052		0.199	1.59113		0.199	1.71053		0.199	3.2205
0.19912	1.73521		0.19912	1.75439		0.19912	3.36091		0.19912	1.68844		0.19912	1.74029		0.19912	3.40247
0.19925	1.71143		0.19925	1.75871		0.19925	3.32271		0.19925	1.62053		0.19925	1.76383		0.19925	3.27866
0.19937	1.78432		0.19937	1.73077		0.19937	3.31906		0.19937	1.70398		0.19937	1.75359		0.19937	3.32386
0.1995	1.6412		0.1995	1.75539		0.1995	3.35546		0.1995	1.71524		0.1995	1.77099		0.1995	3.26909
0.19962	1.72955		0.19962	1.71078		0.19962	3.3857		0.19962	1.60482		0.19962	1.74191		0.19962	3.32679
0.19975	1.69582		0.19975	1.75168		0.19975	3.36874		0.19975	1.76118		0.19975	1.76214		0.19975	3.32766
0.19987	1.70493		0.19987	1.8151		0.19987	3.31059		0.19987	1.74112		0.19987	1.72149		0.19987	3.27539
0.2	1.73829		0.2	1.79611		0.2	3.38438		0.2	1.63984		0.2	1.75804		0.2	3.27295
0.20012	1.71465		0.20012	1.75385		0.20012	3.3774		0.20012	1.53686		0.20012	1.75636		0.20012	3.24382
0.20025	1.69705		0.20025	1.77355		0.20025	3.32846		0.20025	1.54587		0.20025	1.76439		0.20025	3.35264
0.20037	1.75503		0.20037	1.78485		0.20037	3.39127		0.20037	1.59365		0.20037	1.73035		0.20037	3.31584
0.2005	1.70483		0.2005	1.79111		0.2005	3.31516		0.2005	1.61629		0.2005	1.7344		0.2005	3.33457
0.20062	1.61008		0.20062	1.76641		0.20062	3.3736		0.20062	1.68579		0.20062	1.7516		0.20062	3.22713
0.20075	1.70544		0.20075	1.71388		0.20075	3.37017		0.20075	1.68448		0.20075	1.72872		0.20075	3.30638
0.20087	1.68729		0.20087	1.81258		0.20087	3.44216		0.20087	1.61791		0.20087	1.73696		0.20087	3.32902
0.201	1.71179		0.201	1.75117		0.201	3.38467		0.201	1.67433		0.201	1.74852		0.201	3.33743
0.20112	1.65634		0.20112	1.78701		0.20112	3.39791		0.20112	1.65405		0.20112	1.73976		0.20112	3.31056
0.20125	1.64015		0.20125	1.76641		0.20125	3.42756		0.20125	1.59581		0.20125	1.7461		0.20125	3.38896
0.20137	1.71049		0.20137	1.76854		0.20137	3.30986		0.20137	1.69911		0.20137	1.77535		0.20137	3.27016
0.2015	1.69585		0.2015	1.79338		0.2015	3.42264		0.2015	1.7131		0.2015	1.69256		0.2015	3.38856
0.20162	1.73304		0.20162	1.76316		0.20162	3.38726		0.20162	1.72909		0.20162	1.78173		0.20162	3.40064
0.20175	1.65778		0.20175	1.79374		0.20175	3.44279		0.20175	1.62837		0.20175	1.72924		0.20175	3.37914
0.20187	1.73484		0.20187	1.77263		0.20187	3.39195		0.20187	1.62287		0.20187	1.79375		0.20187	3.45321
0.202	1.73425		0.202	1.80119		0.202	3.46706		0.202	1.54788		0.202	1.76956		0.202	3.28404
0.20212	1.78783		0.20212	1.75633		0.20212	3.46911		0.20212	1.57938		0.20212	1.72434		0.20212	3.45004
0.20225	1.6887		0.20225	1.7533		0.20225	3.41501		0.20225	1.68469		0.20225	1.77254		0.20225	3.32337
0.20237	1.70135		0.20237	1.76239		0.20237	3.43831		0.20237	1.63835		0.20237	1.73021		0.20237	3.35704
0.2025	1.74279		0.2025	1.79559		0.2025	3.41676		0.2025	1.64525		0.2025	1.77089		0.2025	3.31962
0.20262	1.65933		0.20262	1.76285		0.20262	3.44802		0.20262	1.77329		0.20262	1.76347		0.20262	3.29424
0.20275	1.71615		0.20275	1.77081		0.20275	3.43286		0.20275	1.75179		0.20275	1.753		0.20275	3.39885
0.20287	1.6664		0.20287	1.75381		0.20287	3.53665		0.20287	1.66349		0.20287	1.76993		0.20287	3.39409
0.203	1.68612		0.203	1.74823		0.203	3.42062		0.203	1.65771		0.203	1.77426		0.203	3.32302
0.20312	1.77068		0.20312	1.77433		0.20312	3.42701		0.20312	1.54712		0.20312	1.7149		0.20312	3.36986
0.20325	1.65797		0.20325	1.77634		0.20325	3.35622		0.20325	1.66687		0.20325	1.75916		0.20325	3.34771
0.20337	1.8403		0.20337	1.79749		0.20337	3.41069		0.20337	1.53748		0.20337	1.72692		0.20337	3.37352
0.2035	1.78096		0.2035	1.82712		0.2035	3.43834		0.2035	1.6929		0.2035	1.77704		0.2035	3.31619
0.20362	1.70436		0.20362	1.78217		0.20362	3.41397		0.20362	1.69209		0.20362	1.72532		0.20362	3.33598
0.20375	1.80935		0.20375	1.85261		0.20375	3.33069		0.20375	1.68009		0.20375	1.7362		0.20375	3.29494
0.20387	1.71863		0.20387	1.77507		0.20387	3.28207		0.20387	1.79764		0.20387	1.77276		0.20387	3.47113
0.204	1.77512		0.204	1.80647		0.204	3.36502		0.204	1.65989		0.204	1.76606		0.204	3.27381
0.20412	1.73619		0.20412	1.76275		0.20412	3.53016		0.20412	1.65477		0.20412	1.81399		0.20412	3.37979
0.20425	1.74672		0.20425	1.76453		0.20425	3.5056		0.20425	1.5605		0.20425	1.76738		0.20425	3.42255
0.20437	1.73449		0.20437	1.81775		0.20437	3.4237		0.20437	1.71626		0.20437	1.81638		0.20437	3.41388
0.2045	1.74009		0.2045	1.82645		0.2045	3.4158		0.2045	1.71462		0.2045	1.75441		0.2045	3.35149
0.20462	1.72185		0.20462	1.78524		0.20462	3.4241		0.20462	1.6863		0.20462	1.75414		0.20462	3.40466
0.20475	1.69664		0.20475	1.77122		0.20475	3.44067		0.20475	1.73218		0.20475	1.81357		0.20475	3.40469
0.20487	1.65869		0.20487	1.77198		0.20487	3.43914		0.20487	1.67644		0.20487	1.77374		0.20487	3.31431
0.205	1.71403		0.205	1.79201		0.205	3.39989		0.205	1.67335		0.205	1.8019		0.205	3.36129
0.20512	1.72808		0.20512	1.76624		0.20512	3.47861		0.20512	1.6973		0.20512	1.77185		0.20512	3.4542
0.20525	1.80656		0.20525	1.8318		0.20525	3.39436		0.20525	1.6365		0.20525	1.82249		0.20525	3.36015
0.20537	1.67082		0.20537	1.77555		0.20537	3.50761		0.20537	1.65557		0.20537	1.73985		0.20537	3.52292
0.2055	1.75385		0.2055	1.80285		0.2055	3.57593		0.2055	1.69131		0.2055	1.78463		0.2055	3.32446
0.20562	1.75176		0.20562	1.79728		0.20562	3.50427		0.20562	1.68708		0.20562	1.7656		0.20562	3.43418
0.20575	1.76924		0.20575	1.81779		0.20575	3.44245		0.20575	1.76787		0.20575	1.73014		0.20575	3.35177
0.20587	1.68521		0.20587	1.80333		0.20587	3.47027		0.20587	1.69959		0.20587	1.79449		0.20587	3.43495
0.206	1.76282		0.206	1.76639		0.206	3.42843		0.206	1.79472		0.206	1.74907		0.206	3.42503
0.20612	1.69953		0.20612	1.79884		0.20612	3.48643		0.20612	1.61937		0.20612	1.79155		0.20612	3.39464
0.20625	1.83333		0.20625	1.82434		0.20625	3.52888		0.20625	1.70323		0.20625	1.79229		0.20625	3.4847
0.20637	1.70325		0.20637	1.84244		0.20637	3.41822		0.20637	1.72445		0.20637	1.80188		0.20637	3.45281
0.2065	1.76929		0.2065	1.82214		0.2065	3.44201		0.2065	1.69226		0.2065	1.76965		0.2065	3.45915
0.20662	1.68278		0.20662	1.79629		0.20662	3.4079		0.20662	1.70764		0.20662	1.81822		0.20662	3.42579
0.20675	1.75354		0.20675	1.83078		0.20675	3.37328		0.20675	1.69191		0.20675	1.76842		0.20675	3.41667
0.20687	1.75159		0.20687	1.75229		0.20687	3.4354		0.20687	1.73038		0.20687	1.7923		0.20687	3.49858
0.207	1.73105		0.207	1.80443		0.207	3.41132		0.207	1.68104		0.207	1.80204		0.207	3.34135
0.20712	1.82381		0.20712	1.79765		0.20712	3.48171		0.20712	1.77058		0.20712	1.81504		0.20712	3.43925
0.20725	1.77646		0.20725	1.81598		0.20725	3.43931		0.20725	1.7707		0.20725	1.80926		0.20725	3.43157
0.20737	1.67242		0.20737	1.80185		0.20737	3.56698		0.20737	1.81514		0.20737	1.79807		0.20737	3.4293
0.2075	1.79753		0.2075	1.73379		0.2075	3.45005		0.2075	1.84411		0.2075	1.7891		0.2075	3.47606
0.20762	1.71193		0.20762	1.7643		0.20762	3.46551		0.20762	1.76572		0.20762	1.78569		0.20762	3.5291
0.20775	1.87423		0.20775	1.77991		0.20775	3.44302		0.20775	1.80292		0.20775	1.79584		0.20775	3.47534
0.20787	1.87272		0.20787	1.8265		0.20787	3.37981		0.20787	1.6559		0.20787	1.76943		0.20787	3.45119
0.208	1.9049		0.208	1.86704		0.208	3.49704		0.208	1.74571		0.208	1.78569		0.208	3.37844
0.20812	1.7395		0.20812	1.85685		0.20812	3.4577		0.20812	1.69541		0.20812	1.80795		0.20812	3.48188
0.20825	1.79591		0.20825	1.86154		0.20825	3.51361		0.20825	1.75097		0.20825	1.80471		0.20825	3.49848
0.20837	1.67567		0.20837	1.85819		0.20837	3.4949		0.20837	1.6758		0.20837	1.77357		0.20837	3.39556
0.2085	1.72957		0.2085	1.82171		0.2085	3.50179		0.2085	1.81449		0.2085	1.81887		0.2085	3.42829
0.20862	1.74464		0.20862	1.88119		0.20862	3.51708		0.20862	1.82745		0.20862	1.7882		0.20862	3.48091
0.20875	1.73024		0.20875	1.81		0.20875	3.5004		0.20875	1.85689		0.20875	1.81244		0.20875	3.4388
0.20887	1.68367		0.20887	1.84384		0.20887	3.48529		0.20887	1.71716		0.20887	1.78018		0.20887	3.44984
0.209	1.76628		0.209	1.84788		0.209	3.5406		0.209	1.68362		0.209	1.8518		0.209	3.41055
0.20912	1.83369		0.20912	1.83651		0.20912	3.44971		0.20912	1.66767		0.20912	1.78606		0.20912	3.51098
0.20925	1.65821		0.20925	1.81136		0.20925	3.54382		0.20925	1.77529		0.20925	1.78987		0.20925	3.48885
0.20937	1.73688		0.20937	1.81211		0.20937	3.50673		0.20937	1.68153		0.20937	1.83501		0.20937	3.50708
0.2095	1.73591		0.2095	1.81494		0.2095	3.54453		0.2095	1.86485		0.2095	1.84038		0.2095	3.52117
0.20962	1.73656		0.20962	1.82984		0.20962	3.4982		0.20962	1.64661		0.20962	1.82928		0.20962	3.47154
0.20975	1.82934		0.20975	1.79161		0.20975	3.4116		0.20975	1.77632		0.20975	1.80187		0.20975	3.53605
0.20987	1.74372		0.20987	1.8182		0.20987	3.55227		0.20987	1.68359		0.20987	1.79867		0.20987	3.53568
0.21	1.79812		0.21	1.79452		0.21	3.52724		0.21	1.74277		0.21	1.79771		0.21	3.51197
0.21012	1.64636		0.21012	1.79632		0.21012	3.50076		0.21012	1.72154		0.21012	1.83028		0.21012	3.55895
0.21025	1.71646		0.21025	1.7725		0.21025	3.52901		0.21025	1.71675		0.21025	1.77707		0.21025	3.54255
0.21037	1.73852		0.21037	1.83089		0.21037	3.48544		0.21037	1.71618		0.21037	1.84822		0.21037	3.56688
0.2105	1.78386		0.2105	1.81274		0.2105	3.50752		0.2105	1.62959		0.2105	1.83821		0.2105	3.50069
0.21062	1.76802		0.21062	1.89333		0.21062	3.59972		0.21062	1.67967		0.21062	1.83455		0.21062	3.47785
0.21075	1.70138		0.21075	1.81406		0.21075	3.53362		0.21075	1.74548		0.21075	1.82819		0.21075	3.51716
0.21087	1.78481		0.21087	1.84464		0.21087	3.57017		0.21087	1.80045		0.21087	1.79952		0.21087	3.52076
0.211	1.74011		0.211	1.79935		0.211	3.58665		0.211	1.75627		0.211	1.83236		0.211	3.51214
0.21112	1.73552		0.21112	1.83045		0.21112	3.54186		0.21112	1.79555		0.21112	1.81178		0.21112	3.51958
0.21125	1.75334		0.21125	1.83657		0.21125	3.48701		0.21125	1.72283		0.21125	1.82021		0.21125	3.58556
0.21137	1.71019		0.21137	1.84185		0.21137	3.57055		0.21137	1.78982		0.21137	1.79058		0.21137	3.63723
0.2115	1.76949		0.2115	1.86043		0.2115	3.53582		0.2115	1.69388		0.2115	1.83031		0.2115	3.66602
0.21162	1.6632		0.21162	1.83336		0.21162	3.54944		0.21162	1.70666		0.21162	1.79422		0.21162	3.702
0.21175	1.81284		0.21175	1.80431		0.21175	3.58951		0.21175	1.75738		0.21175	1.80426		0.21175	3.42978
0.21187	1.71782		0.21187	1.84165		0.21187	3.51037		0.21187	1.72099		0.21187	1.80381		0.21187	3.57355
0.212	1.77984		0.212	1.7537		0.212	3.43324		0.212	1.87705		0.212	1.80086		0.212	3.62001
0.21212	1.79276		0.21212	1.80154		0.21212	3.44745		0.21212	1.76758		0.21212	1.84503		0.21212	3.53425
0.21225	1.80327		0.21225	1.75033		0.21225	3.49845		0.21225	1.84167		0.21225	1.83291		0.21225	3.5417
0.21237	1.74744		0.21237	1.86022		0.21237	3.53924		0.21237	1.6849		0.21237	1.83977		0.21237	3.53177
0.2125	1.92005		0.2125	1.81737		0.2125	3.53686		0.2125	1.74804		0.2125	1.85954		0.2125	3.60478
0.21262	1.78845		0.21262	1.86256		0.21262	3.53928		0.21262	1.81761		0.21262	1.83271		0.21262	3.54503
0.21275	1.85539		0.21275	1.86347		0.21275	3.5669		0.21275	1.72986		0.21275	1.80667		0.21275	3.6251
0.21287	1.69829		0.21287	1.91211		0.21287	3.56135		0.21287	1.71963		0.21287	1.84033		0.21287	3.53813
0.213	1.77637		0.213	1.82575		0.213	3.58009		0.213	1.77208		0.213	1.82782		0.213	3.61604
0.21312	1.77058		0.21312	1.8998		0.21312	3.60376		0.21312	1.70593		0.21312	1.83724		0.21312	3.60613
0.21325	1.74516		0.21325	1.85532		0.21325	3.52825		0.21325	1.72437		0.21325	1.84556		0.21325	3.49257
0.21337	1.69431		0.21337	1.87705		0.21337	3.54226		0.21337	1.73495		0.21337	1.8805		0.21337	3.54044
0.2135	1.77732		0.2135	1.82826		0.2135	3.50512		0.2135	1.71656		0.2135	1.83306		0.2135	3.5572
0.21362	1.70398		0.21362	1.87258		0.21362	3.56619		0.21362	1.81148		0.21362	1.84491		0.21362	3.50676
0.21375	1.69222		0.21375	1.83183		0.21375	3.49005		0.21375	1.83042		0.21375	1.89588		0.21375	3.57044
0.21387	1.78642		0.21387	1.86816		0.21387	3.57543		0.21387	1.74931		0.21387	1.81699		0.21387	3.59382
0.214	1.77985		0.214	1.82626		0.214	3.56327		0.214	1.7221		0.214	1.83594		0.214	3.57669
0.21412	1.7983		0.21412	1.81443		0.21412	3.5699		0.21412	1.86679		0.21412	1.84804		0.21412	3.55364
0.21425	1.77545		0.21425	1.85172		0.21425	3.53265		0.21425	1.78787		0.21425	1.8388		0.21425	3.65494
0.21437	1.73311		0.21437	1.81348		0.21437	3.61043		0.21437	1.80533		0.21437	1.86843		0.21437	3.5143
0.2145	1.71418		0.2145	1.82082		0.2145	3.57501		0.2145	1.7958		0.2145	1.86669		0.2145	3.59256
0.21462	1.75267		0.21462	1.80798		0.21462	3.62277		0.21462	1.9037		0.21462	1.89365		0.21462	3.6485
0.21475	1.79906		0.21475	1.84266		0.21475	3.58833		0.21475	1.73563		0.21475	1.85612		0.21475	3.61276
0.21487	1.83695		0.21487	1.80018		0.21487	3.55921		0.21487	1.87059		0.21487	1.89267		0.21487	3.64662
0.215	1.77507		0.215	1.84952		0.215	3.53694		0.215	1.7708		0.215	1.85027		0.215	3.64253
0.21512	1.82267		0.21512	1.87719		0.21512	3.62866		0.21512	1.74794		0.21512	1.85007		0.21512	3.59351
0.21525	1.80131		0.21525	1.85109		0.21525	3.66253		0.21525	1.83241		0.21525	1.84666		0.21525	3.57952
0.21537	1.75879		0.21537	1.82661		0.21537	3.48399		0.21537	1.82815		0.21537	1.85899		0.21537	3.5929
0.2155	1.78043		0.2155	1.8311		0.2155	3.54614		0.2155	1.76092		0.2155	1.89479		0.2155	3.67774
0.21562	1.80106		0.21562	1.8612		0.21562	3.58269		0.21562	1.79685		0.21562	1.87634		0.21562	3.63428
0.21575	1.86753		0.21575	1.85452		0.21575	3.60024		0.21575	1.76475		0.21575	1.92233		0.21575	3.66242
0.21587	1.85833		0.21587	1.8816		0.21587	3.66368		0.21587	1.8538		0.21587	1.86313		0.21587	3.69139
0.216	1.62469		0.216	1.86002		0.216	3.53747		0.216	1.76023		0.216	1.88603		0.216	3.62609
0.21612	1.79939		0.21612	1.86579		0.21612	3.57286		0.21612	1.8333		0.21612	1.85303		0.21612	3.63059
0.21625	1.78084		0.21625	1.88153		0.21625	3.61026		0.21625	1.72939		0.21625	1.84602		0.21625	3.62258
0.21637	1.74768		0.21637	1.81363		0.21637	3.60651		0.21637	1.78796		0.21637	1.9306		0.21637	3.60871
0.2165	1.82998		0.2165	1.85265		0.2165	3.52739		0.2165	1.86283		0.2165	1.88142		0.2165	3.62605
0.21662	1.77524		0.21662	1.84896		0.21662	3.54151		0.21662	1.91779		0.21662	1.87845		0.21662	3.55778
0.21675	1.88822		0.21675	1.91007		0.21675	3.61589		0.21675	1.81229		0.21675	1.85266		0.21675	3.74966
0.21687	1.77362		0.21687	1.87195		0.21687	3.59988		0.21687	1.84664		0.21687	1.85127		0.21687	3.60497
0.217	1.82815		0.217	1.87476		0.217	3.6476		0.217	1.8307		0.217	1.85265		0.217	3.62776
0.21712	1.67702		0.21712	1.86929		0.21712	3.59243		0.21712	1.74384		0.21712	1.79081		0.21712	3.60686
0.21725	1.72039		0.21725	1.87365		0.21725	3.55421		0.21725	1.70836		0.21725	1.83964		0.21725	3.53283
0.21737	1.82864		0.21737	1.83421		0.21737	3.61979		0.21737	1.78448		0.21737	1.86313		0.21737	3.58422
0.2175	1.81326		0.2175	1.9026		0.2175	3.50374		0.2175	1.82681		0.2175	1.87258		0.2175	3.61734
0.21762	1.77356		0.21762	1.85831		0.21762	3.62368		0.21762	1.79641		0.21762	1.88802		0.21762	3.59091
0.21775	1.83916		0.21775	1.89743		0.21775	3.59782		0.21775	1.80608		0.21775	1.88389		0.21775	3.60368
0.21787	1.81099		0.21787	1.86237		0.21787	3.60499		0.21787	1.79031		0.21787	1.84049		0.21787	3.63281
0.218	1.82805		0.218	1.90597		0.218	3.67825		0.218	1.71069		0.218	1.87853		0.218	3.6738
0.21812	1.75289		0.21812	1.88109		0.21812	3.53328		0.21812	1.77387		0.21812	1.88692		0.21812	3.65153
0.21825	1.7714		0.21825	1.91836		0.21825	3.59226		0.21825	1.8765		0.21825	1.8834		0.21825	3.71671
0.21837	1.72988		0.21837	1.90037		0.21837	3.54951		0.21837	1.78764		0.21837	1.88503		0.21837	3.68507
0.2185	1.80118		0.2185	1.86019		0.2185	3.56305		0.2185	1.8799		0.2185	1.85588		0.2185	3.68411
0.21862	1.80117		0.21862	1.90556		0.21862	3.42291		0.21862	1.71065		0.21862	1.87012		0.21862	3.78853
0.21875	1.86719		0.21875	1.82832		0.21875	3.55997		0.21875	1.7975		0.21875	1.90885		0.21875	3.55934
0.21887	1.86849		0.21887	1.86129		0.21887	3.67802		0.21887	1.72007		0.21887	1.9049		0.21887	3.66366
0.219	1.8619		0.219	1.85184		0.219	3.6229		0.219	1.87029		0.219	1.85192		0.219	3.61149
0.21912	1.7357		0.21912	1.88645		0.21912	3.48494		0.21912	1.81828		0.21912	1.83301		0.21912	3.7262
0.21925	1.77114		0.21925	1.88739		0.21925	3.60248		0.21925	1.87124		0.21925	1.81444		0.21925	3.66154
0.21937	1.83836		0.21937	1.87941		0.21937	3.66857		0.21937	1.8174		0.21937	1.90245		0.21937	3.59474
0.2195	1.86093		0.2195	1.89898		0.2195	3.64086		0.2195	1.79503		0.2195	1.90246		0.2195	3.67764
0.21962	1.85111		0.21962	1.82383		0.21962	3.66759		0.21962	1.74572		0.21962	1.87245		0.21962	3.68654
0.21975	1.79238		0.21975	1.83687		0.21975	3.56051		0.21975	1.80159		0.21975	1.93924		0.21975	3.64075
0.21987	1.87095		0.21987	1.87749		0.21987	3.6342		0.21987	1.74832		0.21987	1.93287		0.21987	3.69561
0.22	1.87375		0.22	1.85331		0.22	3.61973		0.22	1.84196		0.22	1.85348		0.22	3.64734
0.22012	1.77803		0.22012	1.91453		0.22012	3.61858		0.22012	1.80656		0.22012	1.89108		0.22012	3.59766
0.22025	1.81033		0.22025	1.90435		0.22025	3.56432		0.22025	1.94899		0.22025	1.83933		0.22025	3.60256
0.22037	1.78859		0.22037	1.87727		0.22037	3.61924		0.22037	1.78121		0.22037	1.94378		0.22037	3.69827
0.2205	1.85956		0.2205	1.93769		0.2205	3.65435		0.2205	1.88742		0.2205	1.80542		0.2205	3.6145
0.22062	1.87058		0.22062	1.86983		0.22062	3.55598		0.22062	1.77924		0.22062	1.87972		0.22062	3.70847
0.22075	1.83277		0.22075	1.86043		0.22075	3.6158		0.22075	1.87664		0.22075	1.8695		0.22075	3.73577
0.22087	1.87476		0.22087	1.86748		0.22087	3.57539		0.22087	1.86888		0.22087	1.86761		0.22087	3.52351
0.221	1.81898		0.221	1.90065		0.221	3.59465		0.221	1.83717		0.221	1.88427		0.221	3.7549
0.22112	1.85864		0.22112	1.88785		0.22112	3.60204		0.22112	1.70037		0.22112	1.90593		0.22112	3.6598
0.22125	1.80599		0.22125	1.93878		0.22125	3.62673		0.22125	1.7633		0.22125	1.90588		0.22125	3.69514
0.22137	1.74045		0.22137	1.93689		0.22137	3.6633		0.22137	1.76872		0.22137	1.91886		0.22137	3.70997
0.2215	1.8974		0.2215	1.88399		0.2215	3.63604		0.2215	1.74814		0.2215	1.86354		0.2215	3.70731
0.22162	1.77578		0.22162	1.92232		0.22162	3.6252		0.22162	1.77027		0.22162	1.87321		0.22162	3.69587
0.22175	1.78739		0.22175	1.89687		0.22175	3.7168		0.22175	1.77335		0.22175	1.8503		0.22175	3.67704
0.22187	1.89216		0.22187	1.91727		0.22187	3.60003		0.22187	1.8799		0.22187	1.90906		0.22187	3.5542
0.222	1.80851		0.222	1.91447		0.222	3.68026		0.222	1.79443		0.222	1.93262		0.222	3.66097
0.22212	1.89532		0.22212	1.89732		0.22212	3.57538		0.22212	1.83389		0.22212	1.94217		0.22212	3.63553
0.22225	1.81094		0.22225	1.90408		0.22225	3.58151		0.22225	1.78658		0.22225	1.92765		0.22225	3.71724
0.22237	1.82398		0.22237	1.88678		0.22237	3.62287		0.22237	1.81148		0.22237	1.92359		0.22237	3.66352
0.2225	1.74105		0.2225	1.90124		0.2225	3.65582		0.2225	1.80437		0.2225	1.90867		0.2225	3.65981
0.22262	1.77867		0.22262	1.87313		0.22262	3.65959		0.22262	1.80383		0.22262	1.90308		0.22262	3.56745
0.22275	1.77517		0.22275	1.88207		0.22275	3.68335		0.22275	1.87092		0.22275	1.88857		0.22275	3.71137
0.22287	1.83697		0.22287	1.88888		0.22287	3.60042		0.22287	1.82875		0.22287	1.92126		0.22287	3.6481
0.223	1.78942		0.223	1.92044		0.223	3.6302		0.223	1.84144		0.223	1.85956		0.223	3.63068
0.22312	1.90831		0.22312	1.87525		0.22312	3.65137		0.22312	1.80285		0.22312	1.92937		0.22312	3.67975
0.22325	1.88475		0.22325	1.93501		0.22325	3.62191		0.22325	1.86022		0.22325	1.91432		0.22325	3.54617
0.22337	1.8547		0.22337	1.91512		0.22337	3.60165		0.22337	1.819		0.22337	1.9271		0.22337	3.69197
0.2235	1.86374		0.2235	1.91006		0.2235	3.67513		0.2235	1.80614		0.2235	1.92308		0.2235	3.60871
0.22362	1.8247		0.22362	1.9523		0.22362	3.65532		0.22362	1.78648		0.22362	1.9747		0.22362	3.72599
0.22375	1.78423		0.22375	1.93991		0.22375	3.67682		0.22375	1.83937		0.22375	1.93909		0.22375	3.64991
0.22387	1.94223		0.22387	1.96519		0.22387	3.59829		0.22387	1.81948		0.22387	1.96755		0.22387	3.69217
0.224	1.87607		0.224	1.91946		0.224	3.70842		0.224	1.9048		0.224	1.93239		0.224	3.611
0.22412	1.87392		0.22412	1.89254		0.22412	3.57346		0.22412	1.86208		0.22412	1.98055		0.22412	3.56523
0.22425	1.8679		0.22425	1.91823		0.22425	3.76072		0.22425	1.93191		0.22425	1.90639		0.22425	3.5382
0.22437	1.79492		0.22437	1.87478		0.22437	3.69237		0.22437	1.79529		0.22437	1.95774		0.22437	3.63767
0.2245	1.92219		0.2245	1.95212		0.2245	3.71741		0.2245	1.87713		0.2245	1.91225		0.2245	3.65128
0.22462	1.89669		0.22462	1.94483		0.22462	3.63282		0.22462	1.72292		0.22462	1.92302		0.22462	3.67843
0.22475	1.87673		0.22475	1.93687		0.22475	3.66139		0.22475	1.83919		0.22475	1.90386		0.22475	3.63441
0.22487	1.92671		0.22487	1.94694		0.22487	3.73361		0.22487	1.6811		0.22487	1.95007		0.22487	3.51941
0.225	1.84473		0.225	1.9253		0.225	3.68502		0.225	1.85921		0.225	1.92917		0.225	3.62106
0.22512	1.74052		0.22512	1.86167		0.22512	3.82502		0.22512	1.75096		0.22512	1.87805		0.22512	3.67682
0.22525	1.83732		0.22525	1.91577		0.22525	3.65916		0.22525	1.85588		0.22525	1.93635		0.22525	3.66708
0.22537	1.82592		0.22537	1.90253		0.22537	3.60974		0.22537	1.77829		0.22537	1.90084		0.22537	3.65188
0.2255	1.85298		0.2255	1.8675		0.2255	3.67339		0.2255	1.83439		0.2255	1.93081		0.2255	3.75785
0.22562	1.81627		0.22562	1.91933		0.22562	3.64371		0.22562	1.76248		0.22562	1.9225		0.22562	3.60232
0.22575	1.87621		0.22575	1.9438		0.22575	3.67543		0.22575	1.81276		0.22575	1.98845		0.22575	3.66802
0.22587	1.85386		0.22587	1.88772		0.22587	3.69168		0.22587	1.81608		0.22587	1.91279		0.22587	3.61531
0.226	1.88252		0.226	1.8909		0.226	3.72857		0.226	1.83685		0.226	1.94218		0.226	3.7227
0.22612	1.87894		0.22612	1.89575		0.22612	3.71346		0.22612	1.79945		0.22612	1.92255		0.22612	3.63469
0.22625	1.83354		0.22625	1.91286		0.22625	3.76488		0.22625	1.97203		0.22625	1.95271		0.22625	3.6247
0.22637	1.74048		0.22637	1.87137		0.22637	3.72552		0.22637	1.83966		0.22637	1.94412		0.22637	3.78173
0.2265	1.81948		0.2265	1.92678		0.2265	3.68072		0.2265	1.75252		0.2265	2.00594		0.2265	3.63312
0.22662	1.84496		0.22662	1.94452		0.22662	3.64951		0.22662	1.75391		0.22662	1.95731		0.22662	3.67421
0.22675	1.94405		0.22675	1.91051		0.22675	3.66658		0.22675	1.69039		0.22675	1.92467		0.22675	3.66733
0.22687	1.87088		0.22687	1.90726		0.22687	3.68737		0.22687	1.87738		0.22687	1.96504		0.22687	3.59075
0.227	1.86085		0.227	1.93396		0.227	3.69469		0.227	1.70685		0.227	1.93233		0.227	3.51476
0.22712	1.81829		0.22712	1.90236		0.22712	3.71902		0.22712	1.84622		0.22712	1.93201		0.22712	3.56623
0.22725	1.82118		0.22725	1.8961		0.22725	3.74903		0.22725	1.81048		0.22725	1.90753		0.22725	3.65233
0.22737	1.92137		0.22737	1.9716		0.22737	3.84935		0.22737	1.91803		0.22737	1.90331		0.22737	3.54993
0.2275	1.83682		0.2275	1.91861		0.2275	3.68106		0.2275	1.84614		0.2275	1.8873		0.2275	3.74948
0.22762	1.8478		0.22762	1.92935		0.22762	3.83109		0.22762	1.78943		0.22762	1.82533		0.22762	3.54536
0.22775	1.98497		0.22775	1.89294		0.22775	3.63888		0.22775	1.89305		0.22775	1.79881		0.22775	3.67027
0.22787	1.92321		0.22787	1.96579		0.22787	3.76175		0.22787	1.92736		0.22787	1.72752		0.22787	3.60173
0.228	1.89498		0.228	1.92176		0.228	3.71376		0.228	1.85352		0.228	1.66746		0.228	3.6806
0.22812	1.78654		0.22812	1.92568		0.22812	3.63865		0.22812	1.8984		0.22812	1.67578		0.22812	3.61893
0.22825	1.86715		0.22825	1.9145		0.22825	3.8021		0.22825	1.85936		0.22825	1.65743		0.22825	3.7043
0.22837	1.89786		0.22837	1.92193		0.22837	3.63519		0.22837	1.80592		0.22837	1.6477		0.22837	3.57244
0.2285	1.91205		0.2285	1.91829		0.2285	3.77919		0.2285	1.84065		0.2285	1.64326		0.2285	3.56035
0.22862	1.89331		0.22862	1.93682		0.22862	3.85676		0.22862	1.942		0.22862	1.62754		0.22862	3.61865
0.22875	1.85782		0.22875	1.89006		0.22875	3.73204		0.22875	1.83102		0.22875	1.62029		0.22875	3.61287
0.22887	1.81469		0.22887	1.94671		0.22887	3.80684		0.22887	1.88596		0.22887	1.59976		0.22887	3.66557
0.229	1.88645		0.229	1.9022		0.229	3.69953		0.229	1.85759		0.229	1.58178		0.229	3.69083
0.22912	1.78726		0.22912	1.95743		0.22912	3.71428		0.22912	1.83238		0.22912	1.56184		0.22912	3.75436
0.22925	1.78435		0.22925	1.95214		0.22925	3.75351		0.22925	1.80861		0.22925	1.53774		0.22925	3.76937
0.22937	1.88743		0.22937	1.94138		0.22937	3.81612		0.22937	1.90293		0.22937	1.50334		0.22937	3.72465
0.2295	1.89853		0.2295	1.94735		0.2295	3.7894		0.2295	1.80836		0.2295	1.51807		0.2295	3.6168
0.22962	1.91463		0.22962	1.9304		0.22962	3.75803		0.22962	1.87744		0.22962	1.50157		0.22962	3.67756
0.22975	1.78229		0.22975	1.97857		0.22975	3.73779		0.22975	1.86152		0.22975	1.48686		0.22975	3.72084
0.22987	1.91606		0.22987	1.91188		0.22987	3.76691		0.22987	1.85307		0.22987	1.48256		0.22987	3.72324
0.23	1.85373		0.23	1.98113		0.23	3.76712		0.23	1.87658		0.23	1.47248		0.23	3.58694
0.23012	1.88981		0.23012	1.88106		0.23012	3.83398		0.23012	1.92522		0.23012	1.47664		0.23012	3.65168
0.23025	1.87467		0.23025	1.96547		0.23025	3.77281		0.23025	1.85752		0.23025	1.45279		0.23025	3.62872
0.23037	1.83152		0.23037	1.92685		0.23037	3.80739		0.23037	1.88719		0.23037	1.47014		0.23037	3.74485
0.2305	1.94026		0.2305	2.02298		0.2305	3.83652		0.2305	1.81535		0.2305	1.45032		0.2305	3.54647
0.23062	1.94967		0.23062	1.96331		0.23062	3.84637		0.23062	1.88686		0.23062	1.42676		0.23062	3.84201
0.23075	1.86994		0.23075	1.97177		0.23075	3.82537		0.23075	1.76931		0.23075	1.42886		0.23075	3.63927
0.23087	1.91518		0.23087	1.99369		0.23087	3.9012		0.23087	1.88075		0.23087	1.43033		0.23087	3.77576
0.231	1.83658		0.231	1.9262		0.231	3.81683		0.231	1.89078		0.231	1.42572		0.231	3.61361
0.23112	1.95045		0.23112	1.96613		0.23112	3.7019		0.23112	1.85469		0.23112	1.41066		0.23112	3.65573
0.23125	1.83819		0.23125	2.01501		0.23125	3.79148		0.23125	1.87097		0.23125	1.41065		0.23125	3.66847
0.23137	1.95234		0.23137	1.95048		0.23137	3.80061		0.23137	1.88343		0.23137	1.38663		0.23137	3.64185
0.2315	1.86386		0.2315	1.93914		0.2315	3.8254		0.2315	1.88326		0.2315	1.39152		0.2315	3.65503
0.23162	1.91386		0.23162	1.9784		0.23162	3.78194		0.23162	1.85512		0.23162	1.3806		0.23162	3.70678
0.23175	1.89641		0.23175	1.90785		0.23175	3.80353		0.23175	1.82745		0.23175	1.38125		0.23175	3.6194
0.23187	1.88321		0.23187	1.98821		0.23187	3.85624		0.23187	1.92332		0.23187	1.38602		0.23187	3.67342
0.232	1.79846		0.232	1.94416		0.232	3.83694		0.232	1.8669		0.232	1.36997		0.232	3.66018
0.23212	1.80534		0.23212	1.95749		0.23212	3.78799		0.23212	1.82661		0.23212	1.3712		0.23212	3.68531
0.23225	1.83198		0.23225	1.98242		0.23225	3.84721		0.23225	1.86904		0.23225	1.36429		0.23225	3.71279
0.23237	1.82115		0.23237	1.98453		0.23237	3.90491		0.23237	1.80849		0.23237	1.33821		0.23237	3.57452
0.2325	1.89057		0.2325	2.02187		0.2325	3.76965		0.2325	1.84533		0.2325	1.34141		0.2325	3.54202
0.23262	1.90364		0.23262	1.99606		0.23262	3.94374		0.23262	1.89128		0.23262	1.34476		0.23262	3.59582
0.23275	1.95193		0.23275	1.98478		0.23275	3.77612		0.23275	1.87008		0.23275	1.33307		0.23275	3.62362
0.23287	1.92989		0.23287	2.00286		0.23287	3.92354		0.23287	1.96342		0.23287	1.31991		0.23287	3.66415
0.233	1.96806		0.233	1.9628		0.233	3.85053		0.233	1.94578		0.233	1.31144		0.233	3.69507
0.23312	1.93198		0.23312	1.94158		0.23312	3.80259		0.23312	1.91086		0.23312	1.32779		0.23312	3.73963
0.23325	1.9915		0.23325	1.98112		0.23325	3.84939		0.23325	1.8842		0.23325	1.31925		0.23325	3.72961
0.23337	1.87846		0.23337	1.98442		0.23337	3.83925		0.23337	1.87374		0.23337	1.31494		0.23337	3.6647
0.2335	1.95398		0.2335	1.95909		0.2335	3.86237		0.2335	1.95505		0.2335	1.31254		0.2335	3.73556
0.23362	1.96265		0.23362	2.01771		0.23362	3.83152		0.23362	1.92287		0.23362	1.30695		0.23362	3.67245
0.23375	1.9263		0.23375	1.96422		0.23375	3.82172		0.23375	1.92112		0.23375	1.3082		0.23375	3.68868
0.23387	1.9679		0.23387	1.97477		0.23387	3.84073		0.23387	1.84332		0.23387	1.29406		0.23387	3.7243
0.234	1.85579		0.234	1.95052		0.234	3.8573		0.234	1.9421		0.234	1.31246		0.234	3.66824
0.23412	1.87422		0.23412	1.95162		0.23412	3.75778		0.23412	1.91656		0.23412	1.29288		0.23412	3.73555
0.23425	1.90143		0.23425	1.96078		0.23425	3.83269		0.23425	1.98582		0.23425	1.29412		0.23425	3.74372
0.23437	1.79099		0.23437	2.01742		0.23437	3.80016		0.23437	1.9012		0.23437	1.27276		0.23437	3.69945
0.2345	1.98971		0.2345	1.99357		0.2345	3.92091		0.2345	1.9908		0.2345	1.28533		0.2345	3.77898
0.23462	1.86435		0.23462	2.01428		0.23462	3.75769		0.23462	1.92965		0.23462	1.27137		0.23462	3.73389
0.23475	1.9756		0.23475	1.99311		0.23475	3.84526		0.23475	1.95607		0.23475	1.2612		0.23475	3.70286
0.23487	1.90942		0.23487	1.9744		0.23487	3.82361		0.23487	1.89916		0.23487	1.27414		0.23487	3.72213
0.235	2.00284		0.235	1.98704		0.235	3.82077		0.235	1.92462		0.235	1.24265		0.235	3.76899
0.23512	1.94055		0.23512	1.96682		0.23512	3.78958		0.23512	1.81968		0.23512	1.26083		0.23512	3.62466
0.23525	1.96029		0.23525	2.00038		0.23525	3.78274		0.23525	1.87336		0.23525	1.2368		0.23525	3.66515
0.23537	2.01896		0.23537	1.97497		0.23537	3.83183		0.23537	1.96368		0.23537	1.23253		0.23537	3.68694
0.2355	2.0166		0.2355	1.979		0.2355	3.80775		0.2355	1.94899		0.2355	1.24866		0.2355	3.71307
0.23562	1.96788		0.23562	2.04053		0.23562	3.81413		0.23562	1.948		0.23562	1.23673		0.23562	3.72204
0.23575	1.94575		0.23575	1.95393		0.23575	3.89264		0.23575	1.96185		0.23575	1.23712		0.23575	3.80616
0.23587	1.79012		0.23587	1.96019		0.23587	3.77462		0.23587	1.99347		0.23587	1.24227		0.23587	3.77185
0.236	1.92819		0.236	1.96521		0.236	3.79785		0.236	1.97906		0.236	1.22884		0.236	3.72297
0.23612	1.94891		0.23612	1.94889		0.23612	3.80947		0.23612	1.98312		0.23612	1.22494		0.23612	3.78855
0.23625	1.88312		0.23625	1.99327		0.23625	3.78876		0.23625	1.90618		0.23625	1.21801		0.23625	3.80024
0.23637	1.83547		0.23637	1.95488		0.23637	3.84835		0.23637	1.97164		0.23637	1.22328		0.23637	3.83025
0.2365	1.89704		0.2365	2.00808		0.2365	3.90776		0.2365	1.91783		0.2365	1.21871		0.2365	3.70694
0.23662	1.91481		0.23662	1.98017		0.23662	3.85286		0.23662	1.91365		0.23662	1.22388		0.23662	3.80603
0.23675	1.90402		0.23675	1.9858		0.23675	3.92513		0.23675	1.94439		0.23675	1.22405		0.23675	3.67003
0.23687	1.87174		0.23687	1.97304		0.23687	3.76739		0.23687	1.92366		0.23687	1.21209		0.23687	3.76006
0.237	1.84956		0.237	1.96177		0.237	3.90208		0.237	2.0333		0.237	1.21412		0.237	3.74021
0.23712	1.88563		0.23712	2.0015		0.23712	3.88091		0.23712	2.02525		0.23712	1.21		0.23712	3.83634
0.23725	1.88618		0.23725	1.99204		0.23725	3.92983		0.23725	1.97493		0.23725	1.2168		0.23725	3.70919
0.23737	2.06175		0.23737	2.00655		0.23737	3.88966		0.23737	1.91207		0.23737	1.21091		0.23737	3.74689
0.2375	1.92177		0.2375	2.012		0.2375	3.9654		0.2375	1.94839		0.2375	1.20295		0.2375	3.77703
0.23762	2.04222		0.23762	2.02114		0.23762	3.77445		0.23762	1.95425		0.23762	1.19447		0.23762	3.8379
0.23775	1.99199		0.23775	1.98393		0.23775	3.87686		0.23775	1.92157		0.23775	1.19646		0.23775	3.74135
0.23787	1.90732		0.23787	2.00908		0.23787	3.77714		0.23787	1.92099		0.23787	1.21675		0.23787	3.82072
0.238	1.83342		0.238	1.97102		0.238	3.83771		0.238	1.86419		0.238	1.20116		0.238	3.7719
0.23812	1.88773		0.23812	1.96678		0.23812	3.87867		0.23812	1.96971		0.23812	1.1973		0.23812	3.83902
0.23825	1.92988		0.23825	1.94559		0.23825	3.81877		0.23825	1.85047		0.23825	1.1732		0.23825	3.7804
0.23837	2.0063		0.23837	2.0033		0.23837	3.84336		0.23837	1.9726		0.23837	1.18252		0.23837	3.79104
0.2385	2.02745		0.2385	1.9824		0.2385	3.85812		0.2385	1.95489		0.2385	1.17032		0.2385	3.74166
0.23862	1.95886		0.23862	2.00516		0.23862	3.88492		0.23862	1.97198		0.23862	1.18673		0.23862	3.87499
0.23875	1.90549		0.23875	2.00316		0.23875	3.8211		0.23875	1.95798		0.23875	1.17878		0.23875	3.77205
0.23887	1.85012		0.23887	1.99222		0.23887	3.86962		0.23887	1.84711		0.23887	1.17726		0.23887	3.76535
0.239	1.92574		0.239	2.00701		0.239	3.891		0.239	1.97655		0.239	1.17293		0.239	3.78824
0.23912	1.83176		0.23912	1.98516		0.23912	3.90421		0.23912	1.93287		0.23912	1.16381		0.23912	3.66873
0.23925	1.96038		0.23925	2.00327		0.23925	3.85045		0.23925	2.0225		0.23925	1.16232		0.23925	3.75285
0.23937	1.95532		0.23937	1.97444		0.23937	3.81535		0.23937	1.87479		0.23937	1.17773		0.23937	3.87327
0.2395	2.03072		0.2395	1.98079		0.2395	3.84489		0.2395	2.03773		0.2395	1.16901		0.2395	3.88034
0.23962	1.94346		0.23962	2.03008		0.23962	3.88622		0.23962	1.97569		0.23962	1.1701		0.23962	3.83164
0.23975	1.99605		0.23975	1.99112		0.23975	4.00597		0.23975	1.85321		0.23975	1.16524		0.23975	3.94157
0.23987	1.92616		0.23987	1.98077		0.23987	3.92152		0.23987	1.64512		0.23987	1.14331		0.23987	3.89941
0.24	1.93567		0.24	1.97695		0.24	3.83602		0.24	1.52467		0.24	1.15521		0.24	3.78993
0.24012	1.94929		0.24012	2.00703		0.24012	3.84057		0.24012	1.49841		0.24012	1.15797		0.24012	3.83428
0.24025	1.91871		0.24025	2.02359		0.24025	3.88358		0.24025	1.35814		0.24025	1.15366		0.24025	3.87864
0.24037	1.95904		0.24037	1.98067		0.24037	3.93542		0.24037	1.34505		0.24037	1.13965		0.24037	3.90205
0.2405	1.94697		0.2405	2.057		0.2405	3.83194		0.2405	1.32676		0.2405	1.16959		0.2405	3.98533
0.24062	1.96595		0.24062	1.95667		0.24062	3.84678		0.24062	1.2634		0.24062	1.16122		0.24062	3.84335
0.24075	1.99045		0.24075	1.96521		0.24075	3.79226		0.24075	1.21315		0.24075	1.14742		0.24075	3.92254
0.24087	1.98021		0.24087	2.06553		0.24087	3.81457		0.24087	1.19551		0.24087	1.13915		0.24087	3.85432
0.241	2.0096		0.241	2.01989		0.241	3.88235		0.241	1.15868		0.241	1.13981		0.241	3.80588
0.24112	1.97608		0.24112	2.07742		0.24112	3.89155		0.24112	1.13954		0.24112	1.13674		0.24112	3.79944
0.24125	2.00194		0.24125	2.0681		0.24125	3.95601		0.24125	1.08219		0.24125	1.135		0.24125	3.809
0.24137	1.98216		0.24137	2.05175		0.24137	3.81793		0.24137	1.06865		0.24137	1.14744		0.24137	3.85026
0.2415	1.96192		0.2415	2.03587		0.2415	3.82011		0.2415	0.99359		0.2415	1.1437		0.2415	3.91017
0.24162	2.01511		0.24162	2.04004		0.24162	3.83235		0.24162	0.98189		0.24162	1.1341		0.24162	3.85428
0.24175	1.94285		0.24175	2.03317		0.24175	3.81076		0.24175	0.97116		0.24175	1.14765		0.24175	3.94314
0.24187	1.96398		0.24187	2.01968		0.24187	3.90688		0.24187	0.95276		0.24187	1.13845		0.24187	3.85929
0.242	1.95845		0.242	1.98959		0.242	3.86859		0.242	0.94947		0.242	1.14345		0.242	3.79721
0.24212	2.00798		0.24212	2.04229		0.24212	3.85125		0.24212	0.92489		0.24212	1.13721		0.24212	3.87073
0.24225	1.94844		0.24225	1.99465		0.24225	3.88451		0.24225	0.88366		0.24225	1.11899		0.24225	3.91966
0.24237	1.95884		0.24237	2.05659		0.24237	3.85035		0.24237	0.85516		0.24237	1.13336		0.24237	3.85691
0.2425	1.82327		0.2425	2.02064		0.2425	3.8865		0.2425	0.85346		0.2425	1.12231		0.2425	3.84858
0.24262	1.96852		0.24262	2.00785		0.24262	3.8388		0.24262	0.83047		0.24262	1.12373		0.24262	3.85795
0.24275	1.77628		0.24275	2.00423		0.24275	3.91019		0.24275	0.80738		0.24275	1.1249		0.24275	3.89887
0.24287	1.98833		0.24287	2.02989		0.24287	3.95056		0.24287	0.7874		0.24287	1.13083		0.24287	3.9283
0.243	1.77385		0.243	2.04442		0.243	3.90495		0.243	0.75022		0.243	1.12283		0.243	3.94631
0.24312	1.93699		0.24312	2.0284		0.24312	3.89317		0.24312	0.7403		0.24312	1.12968		0.24312	3.89684
0.24325	1.85291		0.24325	2.06312		0.24325	3.87366		0.24325	0.70735		0.24325	1.1133		0.24325	3.97094
0.24337	2.01758		0.24337	2.08091		0.24337	3.82856		0.24337	0.678		0.24337	1.1087		0.24337	3.96637
0.2435	1.92216		0.2435	2.02563		0.2435	3.94093		0.2435	0.65993		0.2435	1.10977		0.2435	3.92336
0.24362	1.9544		0.24362	2.03389		0.24362	3.90352		0.24362	0.64763		0.24362	1.11321		0.24362	3.81201
0.24375	1.93442		0.24375	2.01962		0.24375	3.83132		0.24375	0.62098		0.24375	1.1133		0.24375	3.88903
0.24387	2.03152		0.24387	2.01246		0.24387	3.9166		0.24387	0.62323		0.24387	1.11774		0.24387	3.91627
0.244	2.00259		0.244	2.02488		0.244	3.84977		0.244	0.59331		0.244	1.1211		0.244	3.90613
0.24412	2.07731		0.24412	2.03454		0.24412	3.91684		0.24412	0.56581		0.24412	1.11717		0.24412	3.91362
0.24425	1.85083		0.24425	2.06075		0.24425	3.85933		0.24425	0.55633		0.24425	1.11575		0.24425	3.89763
0.24437	1.91465		0.24437	2.03404		0.24437	3.89016		0.24437	0.53981		0.24437	1.12667		0.24437	3.9926
0.2445	1.95101		0.2445	2.07057		0.2445	3.9293		0.2445	0.50928		0.2445	1.1144		0.2445	3.78714
0.24462	1.85054		0.24462	2.04347		0.24462	3.80963		0.24462	0.49634		0.24462	1.10931		0.24462	3.88039
0.24475	2.00711		0.24475	2.07846		0.24475	3.83771		0.24475	0.47274		0.24475	1.10839		0.24475	3.86939
0.24487	1.9161		0.24487	2.09647		0.24487	3.87972		0.24487	0.45451		0.24487	1.10875		0.24487	3.92089
0.245	2.03531		0.245	2.13225		0.245	3.88173		0.245	0.44386		0.245	1.10483		0.245	3.93867
0.24512	1.97572		0.24512	2.07738		0.24512	4.02251		0.24512	0.42216		0.24512	1.11158		0.24512	3.89875
0.24525	2.01699		0.24525	2.05704		0.24525	3.91197		0.24525	0.41082		0.24525	1.1082		0.24525	4.03328
0.24537	1.86272		0.24537	2.1228		0.24537	3.92673		0.24537	0.41076		0.24537	1.11125		0.24537	3.91788
0.2455	1.92138		0.2455	2.03165		0.2455	3.97841		0.2455	0.39027		0.2455	1.10152		0.2455	3.92559
0.24562	1.97007		0.24562	2.07968		0.24562	3.96509		0.24562	0.37382		0.24562	1.12707		0.24562	3.93832
0.24575	1.94796		0.24575	2.0486		0.24575	3.91188		0.24575	0.35409		0.24575	1.10705		0.24575	3.88735
0.24587	1.98916		0.24587	2.08778		0.24587	3.8395		0.24587	0.34709		0.24587	1.12265		0.24587	4.01445
0.246	1.99225		0.246	2.00907		0.246	3.92413		0.246	0.34934		0.246	1.12805		0.246	4.00669
0.24612	1.9965		0.24612	2.04663		0.24612	3.86631		0.24612	0.356		0.24612	1.11062		0.24612	3.98484
0.24625	1.899		0.24625	2.05127		0.24625	3.8779		0.24625	0.30695		0.24625	1.11188		0.24625	3.83768
0.24637	1.93332		0.24637	1.99361		0.24637	3.97668		0.24637	0.32908		0.24637	1.13115		0.24637	3.95826
0.2465	1.94661		0.2465	2.03049		0.2465	3.88893		0.2465	0.30461		0.2465	1.12861		0.2465	3.8844
0.24662	1.99575		0.24662	1.99665		0.24662	3.97288		0.24662	0.30203		0.24662	1.11378		0.24662	3.83937
0.24675	1.92551		0.24675	2.03019		0.24675	3.93749		0.24675	0.29054		0.24675	1.1285		0.24675	3.85525
0.24687	1.98509		0.24687	2.02133		0.24687	3.93131		0.24687	0.29599		0.24687	1.12692		0.24687	3.96863
0.247	1.81904		0.247	2.07026		0.247	3.88408		0.247	0.25934		0.247	1.10854		0.247	4.01013
0.24712	1.96415		0.24712	2.06889		0.24712	3.94439		0.24712	0.25268		0.24712	1.13216		0.24712	3.99187
0.24725	1.95764		0.24725	2.05368		0.24725	3.90942		0.24725	0.23925		0.24725	1.12838		0.24725	4.10692
0.24737	2.0267		0.24737	2.01181		0.24737	3.92061		0.24737	0.22377		0.24737	1.1216		0.24737	4.02625
0.2475	1.93911		0.2475	2.01917		0.2475	3.99047		0.2475	0.21023		0.2475	1.13035		0.2475	4.01505
0.24762	1.98898		0.24762	2.00237		0.24762	3.92022		0.24762	0.21209		0.24762	1.11229		0.24762	3.943
0.24775	1.94273		0.24775	2.02559		0.24775	3.96937		0.24775	0.17772		0.24775	1.11804		0.24775	4.00785
0.24787	1.88364		0.24787	2.007		0.24787	3.88721		0.24787	0.19883		0.24787	1.12026		0.24787	3.99739
0.248	1.92097		0.248	2.03235		0.248	4.02017		0.248	0.19709		0.248	1.13912		0.248	4.01156
0.24812	1.98494		0.24812	2.03702		0.24812	3.97192		0.24812	0.18085		0.24812	1.13045		0.24812	3.9657
0.24825	1.95288		0.24825	2.07826		0.24825	3.8823		0.24825	0.18647		0.24825	1.12543		0.24825	4.04196
0.24837	2.00853		0.24837	2.03962		0.24837	4.00047		0.24837	0.18476		0.24837	1.12245		0.24837	4.01267
0.2485	2.02031		0.2485	2.08602		0.2485	3.89406		0.2485	0.17782		0.2485	1.13109		0.2485	4.01609
0.24862	1.88797		0.24862	2.03987		0.24862	3.90763		0.24862	0.18475		0.24862	1.12718		0.24862	4.04497
0.24875	1.96092		0.24875	2.0502		0.24875	3.91192		0.24875	0.14906		0.24875	1.13368		0.24875	4.02873
0.24887	1.97081		0.24887	2.03435		0.24887	3.93217		0.24887	0.16256		0.24887	1.1235		0.24887	3.961
0.249	2.00321		0.249	2.02395		0.249	3.89054		0.249	0.15349		0.249	1.12549		0.249	3.99015
0.24912	1.99121		0.24912	2.05431		0.24912	3.94048		0.24912	0.14332		0.24912	1.12971		0.24912	4.07033
0.24925	1.95001		0.24925	2.02499		0.24925	3.85357		0.24925	0.14071		0.24925	1.13696		0.24925	4.01498
0.24937	1.95407		0.24937	2.01722		0.24937	3.96862		0.24937	0.1508		0.24937	1.1117		0.24937	3.85929
0.2495	1.93698		0.2495	1.98004		0.2495	3.90713		0.2495	0.13128		0.2495	1.13206		0.2495	3.89427
0.24962	1.96985		0.24962	1.94043		0.24962	3.97252		0.24962	0.15206		0.24962	1.12256		0.24962	4.04141
0.24975	2.02413		0.24975	1.97879		0.24975	3.95489		0.24975	0.11232		0.24975	1.13726		0.24975	4.13569
[truncated: 1,002 more rows]

## Sheet: Fig. 4g
	MI-B2DP	2×MI-M2DP
Cycles	Rejection (%)	Rejection (%)
1	26.7	28.1
2	26.2	11.8
3	26.3	3.1
4	25.9	1.6
5	26	0.7
